# Supplementary material for: trans-Tetra­carbonyl­bis­(tri­phenyl­phosphane-κP)molybdenum(0)
Source: Acta Crystallogr Sect E Struct Rep Online. 2014 Jan 11;70(Pt 2):m36. doi: 10.1107/S1600536814000300 (PMC3998249; doi:10.1107/S1600536814000300)
Supplement: Supplementary file 1 [file e-70-00m36-sup1.cif]

##############################################################################
#                                                                            #
# This CIF contains the data in a paper accepted for publication in          #
# Acta Crystallographica Section E. It conforms to the requirements of       #
# Notes for Authors for Acta Crystallographica Section E, and has been       #
# peer reviewed under the auspices of the IUCr Commission on Journals.       #
#                                                                            #
# Full details of the Crystallographic Information File format               #
# are given in the paper "The Crystallographic Information File (CIF):       #
# a New Standard Archive File for Crystallography" by S. R. Hall, F. H.      #
# Allen and I. D. Brown [Acta Cryst. (1991), A47, 655-685].                  #
#                                                                            #
# The current version of the core CIF dictionary is obtainable from          #
# ftp://ftp.iucr.org/pub/cif_core.dic.                                       #
#                                                                            #
# Software is freely available for graphical display of the structure(s)     #
# in this CIF. For information consult the CIF software page                 #
# http://www.iucr.org/resources/cif/software.                                #
#                                                                            #
# This file may be used for bona fide research purposes within the           #
# scientific community so long as proper attribution is given to the journal # 
# article from which it was obtained.                                        #
#                                                                            #
##############################################################################
data_global
_audit_creation_method     'APEX2 v2013.6-2'
_journal_date_recd_electronic     2014-01-03
_journal_date_accepted     2014-01-06
_journal_name_full     'Acta Crystallographica, Section E'
_journal_year     2014
_journal_volume     70
_journal_issue      2
_journal_page_first     m36
_journal_page_last     m36
_journal_paper_category     QM
_journal_paper_doi     10.1107/S1600536814000300
_journal_coeditor_code     PJ2007
_publ_contact_author_name     'Neal P. Mankad'
_publ_contact_author_address
;
Department of Chemistry, University of Illinois at Chicago,
845 West Taylor Street, Chicago, IL 60607, USA
;
_publ_contact_author_email     'npm@uic.edu'
_publ_contact_author_fax     1-312-996-5189
_publ_contact_author_phone     1-312-355-4990
_publ_section_title
;
<i>trans</i>-Tetracarbonylbis(triphenylphosphane-\k<i>P</i>)molybdenum(0)
;
loop_
    _publ_author_name
    _publ_author_footnote
    _publ_author_address
    'Waldhart, Greyson W.' .
;
Department of Chemistry, University of Illinois at Chicago,
845 West Taylor Street, Chicago, IL 60607,
USA
;
    'Mankad, Neal P.' .
;
Department of Chemistry, University of Illinois at Chicago,
845 West Taylor Street, Chicago, IL 60607,
USA
;
data_I
_database_code_depnum_ccdc_archive     'CCDC 980083'
_chemical_name_systematic
;
<i>trans</i>-Tetracarbonylbis(triphenylphosphane-\k<i>P</i>)molybdenum(0)
;
_chemical_name_common     trans-Mo(CO)4(PPh3)2
_chemical_formula_moiety     ?
_chemical_formula_sum     'C40 H30 Mo O4 P2'
_chemical_formula_iupac     '[Mo (C18 H15 P)2 (C O)4]'
_chemical_formula_weight     732.52
_chemical_melting_point     ?
_space_group_crystal_system     triclinic
_space_group_name_H-M_alt     'P -1'
_space_group_name_Hall     '-P 1'
loop_
    _space_group_symop_operation_xyz
    'x, y, z'
    '-x, -y, -z'
_cell_length_a     9.3443(13)
_cell_length_b     10.2267(15)
_cell_length_c     10.7258(16)
_cell_angle_alpha     64.794(4)
_cell_angle_beta     69.417(4)
_cell_angle_gamma     83.699(4)
_cell_volume     867.2(2)
_cell_formula_units_Z     1
_cell_measurement_reflns_used     6345
_cell_measurement_theta_min     2.2004
_cell_measurement_theta_max     25.0596
_cell_measurement_temperature     300.(2)
_exptl_crystal_description     block
_exptl_crystal_colour     yellow
_exptl_crystal_size_max     0.620
_exptl_crystal_size_mid     0.450
_exptl_crystal_size_min     0.330
_exptl_crystal_density_diffrn     1.403
_exptl_crystal_density_meas     ?
_exptl_crystal_density_method     'not measured'
_exptl_crystal_F_000     374
_exptl_absorpt_coefficient_mu     0.511
_exptl_absorpt_correction_type     multi-scan
_exptl_absorpt_process_details     '(SADABS; Bruker, 2012)'
_exptl_absorpt_correction_T_min     0.70
_exptl_absorpt_correction_T_max     0.85
_exptl_special_details
;
For synthesis of the compound, see Cotton (1982). Yellow crystals of the title
compound suitable for X-ray diffraction were obtained by layering methanol
above a chloroform solution of the title compound and allowing the layers to
mix gradually. This crystallization method was performed on the bench with
reagent grade solvents and without use of an inert atmosphere.
;
_diffrn_ambient_temperature     300.(2)
_diffrn_radiation_type     MoK\a
_diffrn_radiation_wavelength     0.71073
_diffrn_radiation_monochromator     'doubly curved silicon crystal'
_diffrn_measurement_device_type     'Bruker SMART X2S benchtop'
_diffrn_measurement_method     '\w scans'
_diffrn_detector_area_resol_mean     8.3330
_diffrn_reflns_number     7865
_diffrn_reflns_av_R_equivalents     0.0195
_diffrn_reflns_av_sigmaI/netI     0.0301
_diffrn_reflns_theta_min     2.33
_diffrn_reflns_theta_max     24.72
_diffrn_reflns_theta_full     24.72
_diffrn_measured_fraction_theta_max     0.986
_diffrn_measured_fraction_theta_full     0.986
_diffrn_reflns_limit_h_min     -10
_diffrn_reflns_limit_h_max     10
_diffrn_reflns_limit_k_min     -12
_diffrn_reflns_limit_k_max     12
_diffrn_reflns_limit_l_min     -12
_diffrn_reflns_limit_l_max     12
_refine_special_details
;
Refinement of <i>F</i>^2^ against ALL reflections. The weighted <i>R</i>-factor
<i>wR</i> and goodness of fit <i>S</i> are based on <i>F</i>^2^, conventional
<i>R</i>-factors <i>R</i> are based on <i>F</i>, with <i>F</i> set to zero for
negative <i>F</i>^2^. The threshold expression of <i>F</i>^2^ >
\s(<i>F</i>^2^) is used only for calculating <i>R</i>-factors(gt) <i>etc</i>.
and is not relevant to the choice of reflections for refinement.
<i>R</i>-factors based on <i>F</i>^2^ are statistically about twice as large
as those based on <i>F</i>, and <i>R</i>- factors based on ALL data will be
even larger.
;
_reflns_number_total     2907
_reflns_number_gt     2770
_reflns_threshold_expression     I>2\s(I)
_refine_ls_structure_factor_coef     Fsqd
_refine_ls_matrix_type     full
_refine_ls_R_factor_all     0.0238
_refine_ls_R_factor_gt     0.0220
_refine_ls_wR_factor_gt     0.0561
_refine_ls_wR_factor_ref     0.0575
_refine_ls_goodness_of_fit_ref     1.105
_refine_ls_restrained_S_all     1.095
_refine_ls_number_reflns     2907
_refine_ls_number_parameters     214
_refine_ls_number_restraints     61
_refine_ls_hydrogen_treatment     constr
_refine_ls_weighting_scheme     calc
_refine_ls_weighting_details
              'w=1/[\s^2^(Fo^2^)+(0.0238P)^2^+0.3878P] where P=(Fo^2^+2Fc^2^)/3'
_atom_sites_solution_hydrogens     geom
_atom_sites_solution_primary     direct
_atom_sites_solution_secondary     difmap
_refine_ls_shift/su_max     0.001
_refine_ls_shift/su_mean     0.000
_refine_diff_density_max     0.247
_refine_diff_density_min     -0.281
_refine_ls_extinction_method     none
_refine_ls_extinction_coef     ?
loop_
    _atom_type_symbol
    _atom_type_description
    _atom_type_scat_dispersion_real
    _atom_type_scat_dispersion_imag
    _atom_type_scat_source
    C C 0.0033 0.0016 'International Tables Vol C Tables 4.2.6.8 and 6.1.1.4'
    H H 0.0000 0.0000 'International Tables Vol C Tables 4.2.6.8 and 6.1.1.4'
    O O 0.0106 0.0060 'International Tables Vol C Tables 4.2.6.8 and 6.1.1.4'
    P P 0.1023 0.0942 'International Tables Vol C Tables 4.2.6.8 and 6.1.1.4'
    Mo Mo -1.6832 0.6857 'International Tables Vol C Tables 4.2.6.8 and 6.1.1.4'
_computing_data_collection     'SMART (Bruker, 2007)'
_computing_cell_refinement     'SAINT (Bruker, 2013)'
_computing_data_reduction     'SAINT (Bruker, 2013)'
_computing_structure_solution     'SHELXS97 (Sheldrick, 2008)'
_computing_structure_refinement     'SHELXL2013 (Sheldrick, 2008)'
_computing_molecular_graphics     'Mercury (Macrae <i>et al.</i>, 2006)'
_computing_publication_material     'publCIF (Westrip, 2010)'
loop_
    _atom_site_type_symbol
    _atom_site_label
    _atom_site_fract_x
    _atom_site_fract_y
    _atom_site_fract_z
    _atom_site_U_iso_or_equiv
    _atom_site_adp_type
    _atom_site_calc_flag
    _atom_site_occupancy
    _atom_site_disorder_assembly
    _atom_site_disorder_group
    Mo Mo1 0 0 1.0 0.02814(8) Uani d 1 . .
    P P1 0.21394(5) 0.16894(5) 0.79865(5) 0.02888(12) Uani d 1 . .
    O O1 0.0078(2) 0.1374(2) 1.21320(19) 0.0659(5) Uani d 1 . .
    O O2 0.2517(2) -0.22032(19) 1.0879(2) 0.0677(5) Uani d 1 . .
    C C1 0.0065(2) 0.0886(2) 1.1355(2) 0.0396(4) Uani d 1 . .
    C C2 0.1594(2) -0.1425(2) 1.0585(2) 0.0400(4) Uani d 1 . .
    C C5 0.2591(2) 0.3109(2) 0.8425(2) 0.0360(4) Uani d 1 . .
    C C6 0.3274(3) 0.2769(3) 0.9478(2) 0.0516(5) Uani d 1 . .
    H H6 0.3582 0.1834 0.99 0.062 Uiso calc 1 . .
    C C7 0.3502(3) 0.3800(3) 0.9906(3) 0.0643(7) Uani d 1 . .
    H H7 0.3976 0.3557 1.0602 0.077 Uiso calc 1 . .
    C C8 0.3043(4) 0.5164(3) 0.9327(3) 0.0750(8) Uani d 1 . .
    H H8 0.3201 0.5855 0.9619 0.09 Uiso calc 1 . .
    C C9 0.2344(4) 0.5514(3) 0.8306(4) 0.0842(9) Uani d 1 . .
    H H9 0.2014 0.6445 0.7915 0.101 Uiso calc 1 . .
    C C10 0.2122(3) 0.4496(3) 0.7848(3) 0.0604(6) Uani d 1 . .
    H H10 0.1654 0.4753 0.7146 0.072 Uiso calc 1 . .
    C C11 0.3989(2) 0.0886(2) 0.7434(2) 0.0375(4) Uani d 1 . .
    C C12 0.3988(3) -0.0338(2) 0.7195(3) 0.0527(6) Uani d 1 . .
    H H12 0.3059 -0.0751 0.7371 0.063 Uiso calc 1 . .
    C C13 0.5324(3) -0.0962(3) 0.6703(3) 0.0684(7) Uani d 1 . .
    H H13 0.5289 -0.1772 0.6529 0.082 Uiso calc 1 . .
    C C14 0.6677(3) -0.0407(4) 0.6475(3) 0.0800(9) Uani d 1 . .
    H H14 0.7578 -0.0844 0.6167 0.096 Uiso calc 1 . .
    C C15 0.6720(3) 0.0795(4) 0.6694(4) 0.0992(12) Uani d 1 . .
    H H15 0.7659 0.119 0.6516 0.119 Uiso calc 1 . .
    C C16 0.5381(3) 0.1452(3) 0.7183(4) 0.0735(8) Uani d 1 . .
    H H16 0.5431 0.2271 0.7339 0.088 Uiso calc 1 . .
    C C17 0.1953(2) 0.27353(19) 0.61689(19) 0.0348(4) Uani d 1 . .
    C C18 0.3120(3) 0.3699(2) 0.5024(2) 0.0542(6) Uani d 1 . .
    H H18 0.4008 0.3822 0.5174 0.065 Uiso calc 1 . .
    C C19 0.2971(3) 0.4474(3) 0.3666(3) 0.0668(7) Uani d 1 . .
    H H19 0.3751 0.5128 0.2912 0.08 Uiso calc 1 . .
    C C20 0.1676(4) 0.4284(3) 0.3421(2) 0.0657(7) Uani d 1 . .
    H H20 0.1576 0.4813 0.2506 0.079 Uiso calc 1 . .
    C C21 0.0550(3) 0.3322(3) 0.4515(3) 0.0659(7) Uani d 1 . .
    H H21 -0.0316 0.3174 0.4346 0.079 Uiso calc 1 . .
    C C22 0.0681(3) 0.2555(2) 0.5893(2) 0.0485(5) Uani d 1 . .
    H H22 -0.0109 0.1909 0.6641 0.058 Uiso calc 1 . .
loop_
    _atom_site_aniso_label
    _atom_site_aniso_U_11
    _atom_site_aniso_U_22
    _atom_site_aniso_U_33
    _atom_site_aniso_U_12
    _atom_site_aniso_U_13
    _atom_site_aniso_U_23
    Mo1 0.02853(13) 0.02430(12) 0.02774(12) -0.00060(8) -0.00954(9) -0.00693(9)
    P1 0.0288(3) 0.0261(2) 0.0290(2) -0.00119(18) -0.00896(19) -0.00910(19)
    O1 0.0699(12) 0.0822(12) 0.0664(11) 0.0004(9) -0.0223(9) -0.0497(10)
    O2 0.0675(11) 0.0606(10) 0.0694(11) 0.0316(9) -0.0346(10) -0.0197(9)
    C1 0.0355(11) 0.0402(11) 0.0406(11) -0.0005(8) -0.0115(9) -0.0150(9)
    C2 0.0432(12) 0.0351(10) 0.0358(10) 0.0027(9) -0.0130(9) -0.0100(8)
    C5 0.0347(10) 0.0355(10) 0.0353(10) -0.0054(8) -0.0057(8) -0.0156(8)
    C6 0.0599(14) 0.0485(12) 0.0477(12) -0.0108(10) -0.0196(11) -0.0170(10)
    C7 0.0701(17) 0.0782(18) 0.0525(14) -0.0245(14) -0.0167(12) -0.0311(13)
    C8 0.088(2) 0.0738(19) 0.0778(19) -0.0188(15) -0.0106(16) -0.0531(16)
    C9 0.110(3) 0.0520(16) 0.115(3) 0.0194(16) -0.046(2) -0.0537(17)
    C10 0.0742(17) 0.0479(13) 0.0787(17) 0.0172(12) -0.0379(14) -0.0379(13)
    C11 0.0330(10) 0.0387(10) 0.0354(10) 0.0038(8) -0.0102(8) -0.0122(8)
    C12 0.0471(13) 0.0524(13) 0.0599(14) 0.0043(10) -0.0101(11) -0.0314(11)
    C13 0.0693(18) 0.0652(16) 0.0713(17) 0.0220(13) -0.0159(14) -0.0399(14)
    C14 0.0568(17) 0.099(2) 0.087(2) 0.0381(16) -0.0221(15) -0.0508(19)
    C15 0.0332(14) 0.136(3) 0.151(3) 0.0142(17) -0.0281(18) -0.085(3)
    C16 0.0379(13) 0.0846(19) 0.114(2) 0.0031(12) -0.0185(14) -0.0620(19)
    C17 0.0421(11) 0.0287(9) 0.0281(9) 0.0027(8) -0.0091(8) -0.0094(7)
    C18 0.0534(14) 0.0503(13) 0.0410(12) -0.0077(10) -0.0067(10) -0.0080(10)
    C19 0.0797(19) 0.0506(14) 0.0345(12) -0.0025(13) 0.0013(12) -0.0006(10)
    C20 0.092(2) 0.0577(15) 0.0327(12) 0.0155(14) -0.0212(13) -0.0079(11)
    C21 0.0777(18) 0.0697(16) 0.0470(13) 0.0055(14) -0.0362(13) -0.0097(12)
    C22 0.0520(13) 0.0496(12) 0.0361(11) -0.0042(10) -0.0186(10) -0.0062(9)
_geom_special_details
;
All e.s.d.'s (except the e.s.d. in the dihedral angle between two l.s. planes)
are estimated using the full covariance matrix. The cell e.s.d.'s are taken
into account individually in the estimation of e.s.d.'s in distances, angles
and torsion angles; correlations between e.s.d.'s in cell parameters are only
used when they are defined by crystal symmetry. An approximate (isotropic)
treatment of cell e.s.d.'s is used for estimating e.s.d.'s involving l.s.
planes.
;
loop_
    _geom_bond_atom_site_label_1
    _geom_bond_atom_site_label_2
    _geom_bond_site_symmetry_2
    _geom_bond_distance
    _geom_bond_publ_flag
    Mo1 C1 . 2.034(2) ?
    Mo1 C1 2_557 2.034(2) ?
    Mo1 C2 2_557 2.035(2) ?
    Mo1 C2 . 2.035(2) ?
    Mo1 P1 2_557 2.4879(5) ?
    Mo1 P1 . 2.4879(5) ?
    P1 C5 . 1.8341(19) ?
    P1 C11 . 1.8430(19) ?
    P1 C17 . 1.8430(19) ?
    O1 C1 . 1.143(3) ?
    O2 C2 . 1.141(2) ?
    C5 C10 . 1.376(3) ?
    C5 C6 . 1.389(3) ?
    C6 C7 . 1.378(3) ?
    C6 H6 . 0.93 ?
    C7 C8 . 1.354(4) ?
    C7 H7 . 0.93 ?
    C8 C9 . 1.367(4) ?
    C8 H8 . 0.93 ?
    C9 C10 . 1.386(3) ?
    C9 H9 . 0.93 ?
    C10 H10 . 0.93 ?
    C11 C16 . 1.373(3) ?
    C11 C12 . 1.380(3) ?
    C12 C13 . 1.376(3) ?
    C12 H12 . 0.93 ?
    C13 C14 . 1.343(4) ?
    C13 H13 . 0.93 ?
    C14 C15 . 1.353(4) ?
    C14 H14 . 0.93 ?
    C15 C16 . 1.395(4) ?
    C15 H15 . 0.93 ?
    C16 H16 . 0.93 ?
    C17 C22 . 1.370(3) ?
    C17 C18 . 1.390(3) ?
    C18 C19 . 1.381(3) ?
    C18 H18 . 0.93 ?
    C19 C20 . 1.374(4) ?
    C19 H19 . 0.93 ?
    C20 C21 . 1.352(4) ?
    C20 H20 . 0.93 ?
    C21 C22 . 1.390(3) ?
    C21 H21 . 0.93 ?
    C22 H22 . 0.93 ?
loop_
    _geom_angle_atom_site_label_1
    _geom_angle_atom_site_label_2
    _geom_angle_atom_site_label_3
    _geom_angle_site_symmetry_1
    _geom_angle_site_symmetry_3
    _geom_angle
    _geom_angle_publ_flag
    C1 Mo1 C1 . 2_557 180.00(11) ?
    C1 Mo1 C2 . 2_557 89.09(8) ?
    C1 Mo1 C2 2_557 2_557 90.91(8) ?
    C1 Mo1 C2 . . 90.91(8) ?
    C1 Mo1 C2 2_557 . 89.09(8) ?
    C2 Mo1 C2 2_557 . 180.0 ?
    C1 Mo1 P1 . 2_557 89.67(6) ?
    C1 Mo1 P1 2_557 2_557 90.33(6) ?
    C2 Mo1 P1 2_557 2_557 87.97(6) ?
    C2 Mo1 P1 . 2_557 92.03(6) ?
    C1 Mo1 P1 . . 90.33(6) ?
    C1 Mo1 P1 2_557 . 89.67(6) ?
    C2 Mo1 P1 2_557 . 92.04(6) ?
    C2 Mo1 P1 . . 87.97(6) ?
    P1 Mo1 P1 2_557 . 180.0 ?
    C5 P1 C11 . . 104.37(9) ?
    C5 P1 C17 . . 102.38(9) ?
    C11 P1 C17 . . 99.19(9) ?
    C5 P1 Mo1 . . 112.63(6) ?
    C11 P1 Mo1 . . 116.61(6) ?
    C17 P1 Mo1 . . 119.47(6) ?
    O1 C1 Mo1 . . 178.84(18) ?
    O2 C2 Mo1 . . 178.21(19) ?
    C10 C5 C6 . . 117.94(19) ?
    C10 C5 P1 . . 121.47(16) ?
    C6 C5 P1 . . 120.24(16) ?
    C7 C6 C5 . . 120.8(2) ?
    C7 C6 H6 . . 119.6 ?
    C5 C6 H6 . . 119.6 ?
    C8 C7 C6 . . 120.8(3) ?
    C8 C7 H7 . . 119.6 ?
    C6 C7 H7 . . 119.6 ?
    C7 C8 C9 . . 119.3(2) ?
    C7 C8 H8 . . 120.3 ?
    C9 C8 H8 . . 120.3 ?
    C8 C9 C10 . . 120.7(3) ?
    C8 C9 H9 . . 119.6 ?
    C10 C9 H9 . . 119.6 ?
    C5 C10 C9 . . 120.4(2) ?
    C5 C10 H10 . . 119.8 ?
    C9 C10 H10 . . 119.8 ?
    C16 C11 C12 . . 117.4(2) ?
    C16 C11 P1 . . 124.63(17) ?
    C12 C11 P1 . . 117.92(16) ?
    C13 C12 C11 . . 121.8(2) ?
    C13 C12 H12 . . 119.1 ?
    C11 C12 H12 . . 119.1 ?
    C14 C13 C12 . . 120.3(3) ?
    C14 C13 H13 . . 119.9 ?
    C12 C13 H13 . . 119.9 ?
    C13 C14 C15 . . 119.4(3) ?
    C13 C14 H14 . . 120.3 ?
    C15 C14 H14 . . 120.3 ?
    C14 C15 C16 . . 121.2(3) ?
    C14 C15 H15 . . 119.4 ?
    C16 C15 H15 . . 119.4 ?
    C11 C16 C15 . . 119.8(3) ?
    C11 C16 H16 . . 120.1 ?
    C15 C16 H16 . . 120.1 ?
    C22 C17 C18 . . 117.96(19) ?
    C22 C17 P1 . . 121.05(14) ?
    C18 C17 P1 . . 120.96(16) ?
    C19 C18 C17 . . 120.5(2) ?
    C19 C18 H18 . . 119.8 ?
    C17 C18 H18 . . 119.8 ?
    C20 C19 C18 . . 120.4(2) ?
    C20 C19 H19 . . 119.8 ?
    C18 C19 H19 . . 119.8 ?
    C21 C20 C19 . . 119.7(2) ?
    C21 C20 H20 . . 120.2 ?
    C19 C20 H20 . . 120.2 ?
    C20 C21 C22 . . 120.3(3) ?
    C20 C21 H21 . . 119.9 ?
    C22 C21 H21 . . 119.9 ?
    C17 C22 C21 . . 121.2(2) ?
    C17 C22 H22 . . 119.4 ?
    C21 C22 H22 . . 119.4 ?
_shelx_hkl_checksum     3420
_shelx_hkl_file
;
  -1   0   0  105.18    2.54
  -1   0   0  116.19    2.54
   1   0   0  108.46    2.54
  -2   0   0   67.96    1.64
  -2   0   0   68.82    1.65
   2   0   0   64.75    1.64
   2   0   0   70.04    1.65
  -3   0   0  345.49    7.90
  -3   0   0  344.14    7.87
   3   0   0  352.72    7.90
   3   0   0  323.26    7.88
  -4   0   0  351.84    8.25
   4   0   0  361.29    8.26
   4   0   0  351.39    8.24
  -5   0   0  191.31    4.54
   5   0   0  187.11    4.55
  -6   0   0   82.58    2.14
   6   0   0   80.77    2.17
  -7   0   0    5.89    0.40
   7   0   0    5.97    0.41
  -8   0   0    7.82    0.50
   8   0   0    8.66    0.56
  -9   0   0   37.98    1.29
   9   0   0   39.50    1.38
 -10   0   0   17.97    0.86
  10   0   0   17.91    0.92
  10  -1   0   27.91    1.16
 -10   1   0   28.98    1.11
   9  -1   0   10.88    0.64
  -9   1   0    9.46    0.59
   8  -1   0    7.96    0.51
  -8   1   0    7.58    0.49
   7  -1   0   42.85    1.32
  -7   1   0   43.96    1.31
   6  -1   0  185.19    4.45
  -6   1   0  181.17    4.45
   5  -1   0  206.91    4.93
  -5   1   0  206.99    4.94
   4  -1   0  119.04    2.88
  -4   1   0  119.06    2.89
   3  -1   0  118.56    2.82
  -3   1   0  121.43    2.85
  -3   1   0  115.36    2.81
  -3   1   0  119.40    2.85
   2  -1   0  738.09   17.23
   2  -1   0  761.17   16.80
  -2   1   0  779.28   17.24
  -2   1   0  752.11   17.33
  -2   1   0  758.62   16.80
   1  -1   0  596.20   13.07
   1  -1   0  571.72   13.37
   1  -1   0  578.83   13.45
  -1   1   0  578.03   13.06
  -1   1   0  603.48   13.37
  -1   1   0  603.44   13.45
   0  -1   0  102.58    2.36
  -1  -1   0  116.87    2.67
  -1  -1   0  116.89    2.59
  -1  -1   0  113.16    2.67
   1   1   0  113.17    2.67
   1   1   0  114.57    2.59
   1   1   0  111.89    2.67
  -2  -1   0  658.38   14.78
  -2  -1   0  661.67   14.34
  -2  -1   0  633.74   14.73
   2   1   0  651.75   14.74
   2   1   0  605.55   14.33
   2   1   0  661.11   14.78
  -3  -1   0  115.19    2.82
  -3  -1   0  121.42    2.67
  -3  -1   0  119.40    2.83
   3   1   0  121.19    2.83
   3   1   0  114.52    2.67
   3   1   0  114.31    2.84
  -4  -1   0   69.56    1.59
  -4  -1   0   67.72    1.76
   4   1   0   68.86    1.60
  -5  -1   0  136.56    3.02
  -5  -1   0  134.22    3.28
   5   1   0  133.50    3.02
   5   1   0  128.62    3.30
  -6  -1   0    1.16    0.20
   6   1   0    2.04    0.24
  -7  -1   0   16.65    0.68
   7   1   0   14.64    0.70
  -8  -1   0   60.52    1.77
   8   1   0   60.28    1.84
  -9  -1   0   46.39    1.51
   9   1   0   48.49    1.63
 -10  -1   0    5.73    0.55
  10   1   0    7.81    0.62
  10  -2   0   23.59    1.03
 -10   2   0   24.36    1.02
   9  -2   0    4.83    0.46
  -9   2   0    3.55    0.38
   8  -2   0    6.44    0.43
  -8   2   0    5.69    0.44
   7  -2   0   35.65    1.14
  -7   2   0   37.30    1.16
   6  -2   0  181.19    4.35
  -6   2   0  177.79    4.37
   5  -2   0   88.59    2.21
  -5   2   0   87.15    2.24
   4  -2   0   10.03    0.37
  -4   2   0   10.34    0.28
  -4   2   0    9.89    0.40
  -4   2   0   10.15    0.37
  -4   2   0   10.24    0.28
   3  -2   0  187.37    4.13
   3  -2   0  182.16    4.34
   3  -2   0  179.30    4.27
  -3   2   0  183.13    4.34
  -3   2   0  185.13    4.13
  -3   2   0  184.43    4.27
   2  -2   0  169.29    3.81
   2  -2   0  166.51    3.89
   2  -2   0  162.43    3.97
  -2   2   0  167.01    3.97
  -2   2   0  175.00    3.89
  -2   2   0  171.12    3.81
   1  -2   0   71.23    1.64
   1  -2   0   70.61    1.64
  -1   2   0   71.33    1.64
  -1   2   0   70.09    1.64
  -1   2   0   68.70    1.71
   0  -2   0  140.97    3.35
   0  -2   0  134.51    3.24
   0  -2   0  144.69    3.31
   0  -2   0  146.29    3.30
   0   2   0  144.59    3.35
   0   2   0  145.18    3.25
  -1  -2   0  152.24    3.53
  -1  -2   0  152.21    3.65
  -1  -2   0  156.95    3.62
   1   2   0  155.86    3.54
   1   2   0  161.94    3.66
   1   2   0  153.64    3.63
  -2  -2   0   65.96    1.53
  -2  -2   0   64.84    1.61
   2   2   0   63.33    1.53
   2   2   0   64.15    1.61
  -3  -2   0  245.91    5.39
  -3  -2   0  241.10    5.61
   3   2   0  230.24    5.60
   3   2   0  229.44    5.39
   3   2   0  245.52    5.60
  -4  -2   0   69.91    1.79
  -4  -2   0   70.48    1.64
   4   2   0   68.03    1.82
   4   2   0   68.42    1.65
  -5  -2   0    5.80    0.23
  -5  -2   0    5.43    0.33
   5   2   0    5.77    0.24
   5   2   0    5.74    0.36
  -6  -2   0   13.17    0.56
  -6  -2   0   12.28    0.39
   6   2   0   12.38    0.40
   6   2   0   13.89    0.61
  -7  -2   0  101.27    2.65
   7   2   0   98.66    2.33
   7   2   0  100.77    2.72
  -8  -2   0   42.83    1.39
   8   2   0   45.74    1.50
  -9  -2   0   13.42    0.70
   9   2   0   13.92    0.78
 -10  -2   0    2.57    0.38
  10   2   0    2.28    0.38
  10  -3   0    3.36    0.44
 -10   3   0    3.40    0.42
   9  -3   0    3.39    0.38
  -9   3   0    2.44    0.34
   8  -3   0   21.04    0.81
  -8   3   0   20.60    0.84
   7  -3   0   31.89    1.01
  -7   3   0   31.40    1.05
   6  -3   0   21.09    0.71
  -6   3   0   20.68    0.75
   5  -3   0    4.35    0.26
  -5   3   0    4.77    0.32
  -5   3   0    5.01    0.19
  -5   3   0    4.59    0.19
   4  -3   0    3.41    0.17
   4  -3   0    3.23    0.19
   4  -3   0    2.73    0.24
  -4   3   0    2.98    0.15
  -4   3   0    2.73    0.19
   3  -3   0  322.11    7.06
   3  -3   0  307.57    7.33
   3  -3   0  307.81    7.20
  -3   3   0  320.58    7.21
  -3   3   0  309.78    7.05
   2  -3   0  118.28    2.77
   2  -3   0  122.95    2.76
   2  -3   0  114.16    2.88
  -2   3   0  120.34    2.78
  -2   3   0  118.75    2.75
   1  -3   0   66.09    1.59
   1  -3   0   66.42    1.58
   1  -3   0   64.13    1.66
  -1   3   0   66.55    1.59
  -1   3   0   64.56    1.66
  -1   3   0   68.60    1.58
   0  -3   0    0.39    0.09
   0  -3   0    0.43    0.08
   0  -3   0    0.30    0.06
   0   3   0    0.35    0.07
   0   3   0    0.28    0.08
  -1  -3   0   15.29    0.51
  -1  -3   0   15.22    0.48
   1   3   0   15.76    0.49
   1   3   0   16.50    0.48
  -2  -3   0  310.08    6.92
  -2  -3   0  301.85    7.15
   2   3   0  304.99    6.92
   2   3   0  307.00    7.12
  -3  -3   0  273.53    6.60
   3   3   0  284.83    6.37
   3   3   0  283.25    6.60
  -4  -3   0    1.91    0.21
   4   3   0    1.73    0.20
  -5  -3   0    2.75    0.26
   5   3   0    2.65    0.19
   5   3   0    3.06    0.29
  -6  -3   0   28.20    0.95
   6   3   0   27.54    1.00
   6   3   0   27.36    0.78
  -7  -3   0   46.42    1.44
   7   3   0   46.17    1.21
   7   3   0   47.44    1.53
  -8  -3   0   11.03    0.62
   8   3   0   11.52    0.68
  -9  -3   0   -0.06    0.18
   9   3   0    0.48    0.25
  -9   4   0   15.98    0.79
   8  -4   0   27.63    0.95
  -8   4   0   27.59    1.03
   7  -4   0   10.30    0.49
  -7   4   0   10.74    0.56
   6  -4   0    0.49    0.12
  -6   4   0    0.55    0.09
  -6   4   0    0.31    0.15
   5  -4   0   36.13    0.94
   5  -4   0   35.87    1.11
   5  -4   0   35.25    0.99
  -5   4   0   36.72    0.93
   4  -4   0   93.19    2.28
   4  -4   0   98.93    2.28
   4  -4   0   94.35    2.43
  -4   4   0   94.41    2.24
  -4   4   0   93.25    2.29
   3  -4   0  112.84    2.87
   3  -4   0  114.08    2.71
  -3   4   0  115.16    2.71
  -3   4   0  119.27    2.73
   2  -4   0    1.24    0.16
   2  -4   0    1.70    0.12
  -2   4   0    2.33    0.16
  -2   4   0    1.72    0.12
   1  -4   0   69.75    1.81
   1  -4   0   70.48    1.70
  -1   4   0   69.08    1.71
   0  -4   0   13.36    0.42
   0  -4   0   13.98    0.51
   0  -4   0   13.14    0.45
   0   4   0   14.51    0.47
  -1  -4   0   79.42    2.02
  -1  -4   0   76.91    1.95
   1   4   0   81.30    1.94
  -2  -4   0   36.71    1.08
   2   4   0   37.54    1.06
   2   4   0   38.21    1.02
  -3  -4   0   24.21    0.79
   3   4   0   23.72    0.79
   3   4   0   24.21    0.73
  -4  -4   0    3.21    0.28
   4   4   0    2.65    0.22
   5   4   0    3.55    0.25
   5   4   0    3.56    0.34
  -6  -4   0   34.48    1.16
   6   4   0   36.86    1.22
   6   4   0   34.22    1.00
  -7  -4   0   17.53    0.77
   7   4   0   18.07    0.84
   7   4   0   18.11    0.61
  -8  -4   0    0.58    0.22
   8   4   0    0.65    0.25
  -9  -4   0    0.05    0.20
   9   4   0    0.23    0.24
  -9   5   0   13.53    0.74
  -8   5   0   19.61    0.85
   7  -5   0   19.17    0.70
  -7   5   0   22.00    0.84
   6  -5   0    0.38    0.12
  -6   5   0    0.34    0.09
   5  -5   0    9.47    0.37
   5  -5   0   10.17    0.51
  -5   5   0   10.62    0.39
  -5   5   0    9.55    0.40
   4  -5   0   32.58    0.90
   4  -5   0   34.10    1.09
  -4   5   0   35.35    0.95
  -4   5   0   34.97    0.92
   3  -5   0   66.73    1.62
   3  -5   0   65.87    1.81
  -3   5   0   67.13    1.67
  -3   5   0   66.38    1.62
   2  -5   0   18.16    0.67
   2  -5   0   18.03    0.53
  -2   5   0   18.54    0.60
  -2   5   0   18.84    0.53
   1  -5   0   26.46    0.73
   1  -5   0   25.12    0.70
   1  -5   0   25.76    0.84
  -1   5   0   25.86    0.77
   0  -5   0   22.74    0.70
   0  -5   0   22.63    0.77
   0  -5   0   23.08    0.67
  -1  -5   0   85.84    2.21
  -1  -5   0   88.78    2.26
   1   5   0   86.18    2.16
  -2  -5   0    0.48    0.14
   2   5   0    0.39    0.12
   2   5   0    0.46    0.12
  -3  -5   0    0.35    0.14
   3   5   0    0.21    0.12
   3   5   0    0.34    0.11
  -4  -5   0   31.27    1.02
   4   5   0   30.14    1.02
   4   5   0   30.34    0.92
  -5  -5   0   79.80    2.20
   5   5   0   78.74    2.05
   5   5   0   82.97    2.26
  -6  -5   0   41.47    1.37
   6   5   0   44.20    1.23
   6   5   0   42.28    1.43
  -7  -5   0    0.25    0.18
   7   5   0    0.43    0.21
   7   5   0    0.20    0.12
  -8  -5   0    1.85    0.33
   8   5   0    1.84    0.34
  -8   6   0    3.01    0.38
  -7   6   0   10.91    0.63
   6  -6   0    5.74    0.47
  -6   6   0    5.68    0.31
   5  -6   0   17.42    0.76
   5  -6   0   17.92    0.55
  -5   6   0   18.57    0.61
   4  -6   0   69.09    1.74
   4  -6   0   72.48    2.00
  -4   6   0   73.82    1.78
  -4   6   0   70.10    1.80
   3  -6   0   24.78    0.89
   3  -6   0   24.69    0.69
  -3   6   0   25.25    0.69
  -3   6   0   25.79    0.79
   2  -6   0    8.82    0.32
   2  -6   0    9.15    0.34
  -2   6   0    8.61    0.40
   1  -6   0   32.35    0.91
   1  -6   0   31.67    0.88
   1  -6   0   31.54    1.04
  -1   6   0   33.33    0.97
   0  -6   0   56.17    1.64
   0  -6   0   58.15    1.54
   0   6   0   59.32    1.55
  -1  -6   0  102.30    2.62
  -1  -6   0  101.65    2.68
   1   6   0  105.99    2.58
  -2  -6   0   14.42    0.61
  -2  -6   0   14.06    0.61
   2   6   0   14.55    0.57
  -3  -6   0    5.61    0.40
   3   6   0    5.65    0.38
   3   6   0    5.93    0.36
  -4  -6   0   56.94    1.66
   4   6   0   54.81    1.64
   4   6   0   54.96    1.54
  -5  -6   0   70.73    2.03
   5   6   0   69.03    2.03
   5   6   0   70.25    1.87
  -6  -6   0   15.53    0.75
   6   6   0   15.27    0.63
   6   6   0   15.39    0.77
  -7  -6   0    0.89    0.25
   7   6   0    0.94    0.27
   7   6   0    1.00    0.20
  -8  -6   0   13.20    0.76
   8   6   0   12.12    0.79
  -8   7   0    0.01    0.21
   6  -7   0   43.12    1.45
  -6   7   0   41.98    1.19
   5  -7   0   55.76    1.72
  -5   7   0   55.37    1.50
   4  -7   0   18.49    0.79
  -4   7   0   17.93    0.66
   3  -7   0   10.99    0.40
   3  -7   0   12.24    0.62
  -3   7   0   12.18    0.51
   2  -7   0   35.11    0.96
   2  -7   0   35.29    1.18
  -2   7   0   34.17    1.05
   1  -7   0  116.44    3.09
   1  -7   0  119.48    2.90
  -1   7   0  117.78    2.93
   0  -7   0   81.53    2.13
   0  -7   0   84.71    2.28
   0   7   0   81.22    2.14
  -1  -7   0   28.19    0.95
  -1  -7   0   30.44    1.04
   1   7   0   30.23    0.96
  -2  -7   0    0.29    0.16
  -2  -7   0    0.19    0.14
   2   7   0    0.01    0.11
  -3  -7   0   39.98    1.31
  -3  -7   0   40.08    1.31
   3   7   0   39.60    1.22
  -4  -7   0   67.67    2.00
   4   7   0   68.72    1.88
  -5  -7   0   17.46    0.80
   5   7   0   16.12    0.69
   5   7   0   16.98    0.80
  -6  -7   0    7.34    0.56
   6   7   0    7.35    0.47
   6   7   0    7.08    0.55
  -7  -7   0    7.93    0.61
   7   7   0    8.06    0.51
   7   7   0    7.35    0.63
   7  -8   0   16.19    0.87
   6  -8   0   40.24    1.42
  -6   8   0   37.18    1.14
   5  -8   0    6.94    0.57
  -5   8   0    6.98    0.43
   4  -8   0    3.92    0.42
  -4   8   0    4.59    0.35
   3  -8   0    1.23    0.28
  -3   8   0    1.14    0.21
   2  -8   0   97.72    2.70
  -2   8   0   97.45    2.51
   1  -8   0   67.80    2.00
   1  -8   0   68.09    1.79
  -1   8   0   66.79    1.85
   0  -8   0    8.11    0.44
   0  -8   0    8.89    0.55
   0   8   0    8.69    0.48
  -1  -8   0    1.35    0.26
  -1  -8   0    1.85    0.24
   1   8   0    2.42    0.28
  -2  -8   0   39.14    1.32
  -2  -8   0   35.30    1.24
   2   8   0   39.22    1.22
  -3  -8   0  102.37    2.75
  -3  -8   0   97.63    2.72
   3   8   0   96.02    2.59
  -4  -8   0    7.90    0.57
  -4  -8   0    7.15    0.56
   4   8   0    7.45    0.48
  -5  -8   0    1.85    0.33
  -5  -8   0    1.88    0.38
   5   8   0    2.08    0.28
  -6  -8   0    9.66    0.68
   6   8   0    9.76    0.59
   6  -9   0    3.49    0.46
   5  -9   0    1.50    0.36
  -5   9   0    1.98    0.26
   4  -9   0   36.60    1.37
  -4   9   0   36.46    1.18
   3  -9   0   20.21    0.94
  -3   9   0   19.49    0.80
   2  -9   0   39.50    1.40
  -2   9   0   38.08    1.23
   1  -9   0    8.04    0.59
  -1   9   0    9.17    0.52
   0  -9   0    4.14    0.44
   0  -9   0    4.60    0.39
   0   9   0    4.71    0.40
  -1  -9   0   28.53    1.04
  -1  -9   0   31.56    1.19
   1   9   0   29.52    1.06
  -2  -9   0   41.07    1.44
  -2  -9   0   38.89    1.34
   2   9   0   40.38    1.32
  -3  -9   0   23.12    1.00
  -3  -9   0   21.71    0.98
   3   9   0   24.26    0.93
  -4  -9   0    2.95    0.40
  -4  -9   0    2.63    0.41
   4   9   0    3.44    0.37
  -5  -9   0    3.12    0.44
  -5  -9   0    3.81    0.49
   5   9   0    4.49    0.47
   4 -10   0   26.06    1.17
  -4  10   0   25.98    0.98
   3 -10   0   36.41    1.40
  -3  10   0   33.69    1.20
   2 -10   0   23.63    1.08
  -2  10   0   23.90    0.95
   1 -10   0    0.30    0.26
  -1  10   0    0.60    0.22
   0 -10   0    2.26    0.38
   0  10   0    1.80    0.30
  -1 -10   0   40.16    1.45
   1  10   0   34.88    1.27
  -2 -10   0   22.63    0.98
  -2 -10   0   24.72    1.11
   2  10   0   24.31    0.99
  -3 -10   0    8.36    0.64
  -3 -10   0    8.78    0.69
   3  10   0    9.48    0.61
   2  10  -1    8.00    0.60
  -2 -10   1    7.41    0.66
   1  10  -1   22.11    0.95
  -1 -10   1   21.48    1.06
   0  10  -1   40.02    1.39
   0 -10   1   42.60    1.55
  -1  10  -1    6.19    0.51
   1 -10   1    6.46    0.61
  -2  10  -1    0.38    0.21
   2 -10   1    0.65    0.32
  -3  10  -1   17.15    0.81
   3 -10   1   18.24    0.97
   4   9  -1    6.28    0.53
  -4  -9   1    5.70    0.59
  -4  -9   1    5.68    0.61
   3   9  -1    2.89    0.34
  -3  -9   1    3.02    0.40
  -3  -9   1    3.33    0.42
   2   9  -1   22.26    0.91
  -2  -9   1   22.97    1.02
  -2  -9   1   21.26    0.93
   1   9  -1   53.81    1.61
  -1  -9   1   51.32    1.61
  -1  -9   1   51.25    1.73
   0   9  -1   16.35    0.73
   0  -9   1   15.09    0.82
  -1   9  -1    0.44    0.18
   1  -9   1    0.37    0.25
  -2   9  -1    1.71    0.28
   2  -9   1    2.29    0.38
  -3   9  -1   43.88    1.37
   3  -9   1   43.89    1.55
  -4   9  -1   21.20    0.86
   4  -9   1   23.53    1.06
  -5   9  -1    7.57    0.50
   5  -9   1    8.92    0.67
   5   8  -1    8.41    0.61
   5   8  -1    8.99    0.55
  -5  -8   1    8.55    0.65
   4   8  -1    4.47    0.41
  -4  -8   1    3.80    0.43
   3   8  -1   28.58    1.02
  -3  -8   1   26.26    1.07
  -3  -8   1   28.05    1.11
   2   8  -1   74.22    2.03
  -2  -8   1   70.74    2.08
  -2  -8   1   73.98    2.18
   1   8  -1   12.70    0.63
  -1  -8   1   13.37    0.71
  -1  -8   1   12.46    0.60
   0   8  -1    3.21    0.33
   0  -8   1    2.27    0.33
   0  -8   1    2.71    0.27
  -1   8  -1    6.68    0.43
   1  -8   1    7.17    0.53
  -2   8  -1   24.42    0.88
   2  -8   1   23.56    0.98
  -3   8  -1   57.59    1.66
   3  -8   1   60.06    1.85
  -4   8  -1   12.53    0.58
   4  -8   1   11.29    0.70
  -5   8  -1    6.92    0.44
   5  -8   1    5.71    0.55
  -6   8  -1    4.53    0.38
   6  -8   1    3.58    0.44
   7  -8   1   23.01    1.06
   6   7  -1    3.56    0.45
   6   7  -1    3.63    0.38
  -6  -7   1    3.00    0.41
   5   7  -1    0.04    0.16
   5   7  -1    0.21    0.21
  -5  -7   1    0.46    0.23
   4   7  -1    6.84    0.46
   4   7  -1    7.99    0.52
  -4  -7   1    6.25    0.52
   3   7  -1  106.20    2.75
   3   7  -1  102.89    2.66
  -3  -7   1   99.71    2.82
   2   7  -1   21.95    0.83
  -2  -7   1   22.58    0.86
  -2  -7   1   22.92    0.92
   1   7  -1    0.54    0.16
  -1  -7   1    0.00    0.14
  -1  -7   1    0.26    0.13
   0   7  -1   18.82    0.71
   0  -7   1   18.31    0.79
   0  -7   1   18.86    0.67
  -1   7  -1   49.42    1.43
   1  -7   1   49.15    1.33
   1  -7   1   50.45    1.55
  -2   7  -1   82.07    2.22
   2  -7   1   86.32    2.10
   2  -7   1   90.35    2.41
  -3   7  -1   18.07    0.69
   3  -7   1   18.13    0.80
  -4   7  -1    3.05    0.29
   4  -7   1    2.42    0.33
  -5   7  -1   20.41    0.73
   5  -7   1   19.46    0.86
  -6   7  -1   42.47    1.24
   6  -7   1   44.37    1.46
   7  -7   1   17.32    0.85
  -8   7  -1   -0.21    0.20
   7   6  -1    3.97    0.47
   7   6  -1    4.23    0.38
  -7  -6   1    3.67    0.44
   6   6  -1    0.44    0.16
   6   6  -1    0.13    0.21
  -6  -6   1    0.50    0.23
   5   6  -1   24.38    0.98
   5   6  -1   24.35    0.86
  -5  -6   1   24.29    0.99
   4   6  -1   48.93    1.50
   4   6  -1   46.60    1.37
  -4  -6   1   47.03    1.52
   3   6  -1   30.95    1.00
   3   6  -1   31.10    1.04
  -3  -6   1   31.17    1.10
   2   6  -1    0.34    0.14
   2   6  -1    0.63    0.15
  -2  -6   1    0.34    0.15
   1   6  -1    0.46    0.14
  -1  -6   1    0.12    0.12
  -1  -6   1    0.31    0.15
   0   6  -1   82.36    2.15
   0  -6   1   85.48    2.28
   0  -6   1   84.59    2.14
  -1   6  -1   77.04    2.00
   1  -6   1   76.05    2.12
   1  -6   1   79.90    1.94
   1  -6   1   76.25    1.89
  -2   6  -1   41.11    1.17
   2  -6   1   36.14    1.01
   2  -6   1   44.09    1.30
   2  -6   1   42.66    1.04
  -3   6  -1    0.70    0.15
   3  -6   1    0.43    0.18
  -4   6  -1    1.10    0.17
   4  -6   1    0.69    0.21
  -5   6  -1   36.84    1.06
   5  -6   1   36.38    1.22
  -6   6  -1   39.40    1.13
   6  -6   1   41.08    1.35
   7  -6   1    9.24    0.59
  -8   6  -1   -0.18    0.17
   8   5  -1   11.97    0.78
  -8  -5   1   12.19    0.73
   7   5  -1    0.03    0.13
   7   5  -1   -0.07    0.17
  -7  -5   1   -0.02    0.18
   6   5  -1    7.83    0.42
   6   5  -1    7.02    0.53
  -6  -5   1    8.49    0.56
   5   5  -1   68.94    1.87
   5   5  -1   72.51    2.07
  -5  -5   1   73.91    2.09
   4   5  -1   59.45    1.72
   4   5  -1   58.04    1.59
  -4  -5   1   60.39    1.75
   3   5  -1   -0.04    0.10
   3   5  -1    0.43    0.13
  -3  -5   1   -0.07    0.12
   2   5  -1    3.26    0.26
   2   5  -1    3.18    0.25
  -2  -5   1    2.95    0.29
   1   5  -1   69.17    1.85
   1   5  -1   73.99    1.86
  -1  -5   1   74.13    1.97
   0  -5   1  146.91    3.52
   0  -5   1  141.23    3.63
   0  -5   1  150.71    3.48
  -1   5  -1    0.64    0.13
   1  -5   1    0.54    0.08
   1  -5   1    0.63    0.10
   1  -5   1    0.11    0.12
  -2   5  -1    9.23    0.40
   2  -5   1    8.76    0.45
   2  -5   1    9.08    0.29
   2  -5   1    8.72    0.27
  -3   5  -1   22.25    0.70
   3  -5   1   22.49    0.80
  -4   5  -1   52.59    1.37
   4  -5   1   51.91    1.51
  -5   5  -1   39.83    1.07
   5  -5   1   40.28    1.23
   5  -5   1   37.88    0.98
  -6   5  -1   10.22    0.40
   6  -5   1   10.05    0.55
  -8   5  -1    5.13    0.46
  -9   5  -1   18.16    0.84
   8   4  -1    1.07    0.29
  -8  -4   1    0.73    0.26
   7   4  -1    1.16    0.26
   7   4  -1    1.73    0.21
  -7  -4   1    1.12    0.27
   6   4  -1   57.13    1.75
   6   4  -1   56.00    1.51
  -6  -4   1   58.11    1.74
   5   4  -1   43.67    1.40
   5   4  -1   43.77    1.22
  -5  -4   1   46.09    1.40
   4   4  -1   63.20    1.64
   4   4  -1   65.51    1.79
  -4  -4   1   62.29    1.79
   3   4  -1   26.18    0.79
   3   4  -1   25.86    0.86
  -3  -4   1   26.34    0.89
   2   4  -1   52.35    1.35
   2   4  -1   51.69    1.39
  -2  -4   1   49.69    1.44
   1   4  -1    4.58    0.26
   1   4  -1    4.08    0.24
  -1  -4   1    3.68    0.28
   0   4  -1  134.84    3.11
   0   4  -1  124.64    3.10
   0  -4   1  131.12    3.10
   0  -4   1  133.94    3.24
  -1   4  -1   81.31    2.00
   1  -4   1   80.08    1.93
   1  -4   1   81.91    1.95
   1  -4   1   82.98    2.10
  -2   4  -1   24.16    0.73
   2  -4   1   25.50    0.80
  -3   4  -1   46.14    1.20
   3  -4   1   45.85    1.30
  -4   4  -1  180.62    4.14
  -4   4  -1  181.85    4.14
   4  -4   1  175.93    4.35
   4  -4   1  178.04    4.13
  -5   4  -1   44.08    1.13
  -5   4  -1   45.26    1.15
   5  -4   1   44.02    1.12
   5  -4   1   43.71    1.30
  -6   4  -1    0.54    0.10
   6  -4   1    0.09    0.13
   6  -4   1    0.37    0.10
  -7   4  -1    9.00    0.50
   7  -4   1    8.44    0.40
  -8   4  -1   32.40    1.11
  -9   4  -1   51.07    1.60
   9   3  -1    2.27    0.39
  -9  -3   1    1.88    0.34
   8   3  -1    6.55    0.55
  -8  -3   1    6.48    0.52
   7   3  -1   37.19    1.30
  -7  -3   1   34.27    1.22
   6   3  -1   54.06    1.39
   6   3  -1   54.66    1.67
  -6  -3   1   53.80    1.62
   5   3  -1   17.72    0.54
   5   3  -1   14.90    0.66
  -5  -3   1   14.43    0.64
   4   3  -1   70.27    1.75
   4   3  -1   69.86    1.91
  -4  -3   1   70.78    1.91
   3   3  -1   13.46    0.46
   3   3  -1   13.00    0.52
  -3  -3   1   13.48    0.54
   2   3  -1  132.07    3.13
   2   3  -1  125.12    3.02
   1   3  -1  169.78    4.01
   1   3  -1  176.14    4.09
  -1  -3   1  172.33    4.16
  -1  -3   1  175.56    4.08
   0   3  -1  157.14    3.65
   0   3  -1  159.53    3.68
   0  -3   1  153.79    3.78
   0  -3   1  159.86    3.68
  -1   3  -1   21.59    0.61
   1  -3   1   21.22    0.55
   1  -3   1   20.07    0.65
   1  -3   1   20.70    0.53
  -2   3  -1  108.18    2.52
   2  -3   1  108.18    2.52
   2  -3   1  105.04    2.63
  -3   3  -1  251.63    5.77
   3  -3   1  250.05    5.99
   3  -3   1  261.57    5.78
  -4   3  -1  157.09    3.56
  -4   3  -1  154.35    3.51
   4  -3   1  148.84    3.55
   4  -3   1  152.97    3.51
   4  -3   1  150.20    3.70
  -5   3  -1   69.62    1.64
  -5   3  -1   68.90    1.64
  -5   3  -1   68.00    1.69
   5  -3   1   67.00    1.69
   5  -3   1   67.78    1.81
  -6   3  -1   17.63    0.49
  -6   3  -1   16.40    0.49
  -6   3  -1   17.59    0.65
   6  -3   1   17.05    0.58
  -7   3  -1   23.57    0.82
  -7   3  -1   22.26    0.60
   7  -3   1   23.38    0.78
  -8   3  -1   74.74    2.04
   8  -3   1   71.80    1.98
  -9   3  -1   27.77    1.03
   9  -3   1   26.88    0.99
 -10   3  -1   -0.20    0.21
   9   2  -1    5.57    0.55
  -9  -2   1    5.39    0.51
   8   2  -1   10.51    0.66
  -8  -2   1   10.83    0.63
   7   2  -1   58.62    1.79
  -7  -2   1   57.04    1.73
   6   2  -1   52.25    1.56
   6   2  -1   49.61    1.27
  -6  -2   1   51.68    1.28
  -6  -2   1   52.04    1.53
   5   2  -1   10.73    0.37
   5   2  -1   11.26    0.52
  -5  -2   1   11.09    0.52
  -5  -2   1   10.51    0.36
   4   2  -1   71.28    1.72
   4   2  -1   71.25    1.89
  -4  -2   1   71.76    1.89
  -4  -2   1   70.68    1.70
   3   2  -1  128.41    3.04
   3   2  -1  130.79    3.20
  -3  -2   1  130.88    3.22
  -3  -2   1  134.46    3.03
   2   2  -1  695.79   15.89
   2   2  -1  691.96   16.30
  -2  -2   1  735.42   16.40
  -2  -2   1  726.09   15.89
   1   2  -1  519.56   11.72
   1   2  -1  484.77   11.63
   1   2  -1  514.95   11.37
  -1  -2   1  493.67   11.63
  -1  -2   1  530.32   11.72
  -1  -2   1  506.46   11.36
   0   2  -1    2.24    0.12
   0  -2   1    1.65    0.15
   0  -2   1    1.91    0.12
   0  -2   1    2.06    0.14
  -1   2  -1  360.58    8.14
  -1   2  -1  362.04    8.38
   1  -2   1  363.57    8.39
   1  -2   1  359.43    8.25
   1  -2   1  369.37    8.14
  -2   2  -1  662.64   15.13
  -2   2  -1  708.91   15.58
   2  -2   1  680.93   15.58
   2  -2   1  663.27   15.13
  -3   2  -1  291.12    6.69
  -3   2  -1  302.28    6.82
  -3   2  -1  294.08    6.58
   3  -2   1  283.64    6.69
   3  -2   1  292.10    6.81
  -4   2  -1  102.86    2.35
  -4   2  -1  104.91    2.35
  -4   2  -1  101.77    2.42
   4  -2   1  100.82    2.50
   4  -2   1   98.06    2.42
  -5   2  -1  100.35    2.30
  -5   2  -1   97.68    2.43
  -5   2  -1  102.25    2.50
  -5   2  -1  103.07    2.30
   5  -2   1   97.37    2.44
  -6   2  -1   69.34    1.56
  -6   2  -1   66.75    1.55
  -6   2  -1   68.17    1.78
   6  -2   1   64.73    1.75
  -7   2  -1   40.70    1.21
   7  -2   1   40.37    1.21
  -8   2  -1   45.58    1.38
   8  -2   1   45.50    1.38
  -9   2  -1    2.55    0.33
   9  -2   1    3.02    0.35
 -10   2  -1    8.36    0.59
  10  -2   1    9.79    0.61
   9   1  -1    8.82    0.65
  -9  -1   1   10.22    0.65
   8   1  -1   30.52    1.17
  -8  -1   1   30.77    1.12
   7   1  -1  162.26    4.11
  -7  -1   1  159.82    4.07
   6   1  -1   31.05    1.04
   6   1  -1   29.53    0.75
  -6  -1   1   31.03    1.02
   5   1  -1   78.65    2.07
   5   1  -1   75.01    1.79
  -5  -1   1   77.72    2.05
   4   1  -1  106.13    2.49
   4   1  -1  104.38    2.72
  -4  -1   1  113.21    2.73
  -4  -1   1  110.71    2.49
   3   1  -1  124.96    2.85
   3   1  -1  122.67    3.02
  -3  -1   1  123.28    3.03
  -3  -1   1  126.49    2.84
   2   1  -1  975.22   21.32
   2   1  -1  977.12   21.89
   2   1  -1  973.47   21.98
  -2  -1   1 1000.00   21.32
  -2  -1   1  935.26   21.98
  -2  -1   1  898.11   21.88
   1   1  -1  982.12   21.25
   1   1  -1  926.05   21.15
   1   1  -1  883.61   20.64
  -1  -1   1  939.40   20.64
  -1  -1   1  909.88   21.15
  -1  -1   1  935.76   21.25
   0   1  -1    2.18    0.11
   0   1  -1    1.98    0.12
   0   1  -1    2.40    0.10
   0  -1   1    2.31    0.11
   0  -1   1    2.67    0.10
  -1   1  -1  297.72    6.75
  -1   1  -1  307.31    6.95
   1  -1   1  296.81    6.75
   1  -1   1  305.10    6.95
  -2   1  -1  377.60    8.60
  -2   1  -1  377.13    8.52
  -2   1  -1  365.69    8.35
  -2   1  -1  381.92    8.36
   2  -1   1  366.61    8.60
   2  -1   1  376.67    8.52
  -3   1  -1  327.08    7.33
  -3   1  -1  335.43    7.34
  -3   1  -1  324.63    7.53
  -3   1  -1  331.80    7.59
   3  -1   1  321.27    7.59
   3  -1   1  331.70    7.54
  -4   1  -1   18.79    0.55
  -4   1  -1   18.40    0.57
  -4   1  -1   18.19    0.56
  -4   1  -1   19.16    0.47
  -4   1  -1   17.92    0.47
   4  -1   1   18.19    0.56
  -5   1  -1   10.55    0.28
  -5   1  -1    9.81    0.28
  -5   1  -1   10.29    0.40
   5  -1   1   10.65    0.41
  -6   1  -1  178.76    4.35
   6  -1   1  182.84    4.37
  -7   1  -1   56.73    1.58
   7  -1   1   57.92    1.62
  -8   1  -1   33.42    1.08
   8  -1   1   32.92    1.11
  -9   1  -1    0.00    0.17
   9  -1   1    0.35    0.18
 -10   1  -1   15.17    0.75
  10  -1   1   16.16    0.81
   9   0  -1   44.65    1.55
  -9   0   1   43.33    1.47
   8   0  -1   60.88    1.85
  -8   0   1   60.38    1.81
   7   0  -1   92.42    2.50
  -7   0   1   91.06    2.47
   6   0  -1    1.71    0.24
  -6   0   1    0.80    0.18
   5   0  -1   58.91    1.63
  -5   0   1   60.40    1.64
   4   0  -1  315.33    7.35
  -4   0   1  312.42    7.37
   3   0  -1  319.04    7.02
   3   0  -1  294.76    6.69
   3   0  -1  300.46    6.69
   3   0  -1  294.64    6.98
  -3   0   1  292.10    7.01
   2   0  -1    6.32    0.18
   2   0  -1    5.80    0.18
   2   0  -1    5.91    0.25
   2   0  -1    6.25    0.25
   1   0  -1    1.54    0.08
   1   0  -1    1.55    0.08
   0   0  -1  160.72    3.67
   0   0  -1  172.28    3.69
   0   0   1  142.81    3.67
   0   0   1  160.77    3.59
   0   0   1  164.48    3.69
  -1   0  -1  499.93   10.88
  -1   0  -1  497.55   11.16
  -1   0  -1  515.72   11.13
   1   0   1  422.57   11.15
   1   0   1  491.19   10.88
   1   0   1  511.82   11.13
  -2   0  -1   29.41    0.68
  -2   0  -1   27.25    0.68
  -2   0  -1   27.88    0.69
  -2   0  -1   27.13    0.65
   2   0   1   26.68    0.70
   2   0   1   27.02    0.66
  -3   0  -1   13.31    0.39
  -3   0  -1   13.26    0.41
  -3   0  -1   13.14    0.34
  -3   0  -1   13.43    0.39
   3   0   1   13.63    0.35
   3   0   1   13.18    0.42
  -4   0  -1   27.14    0.74
  -4   0  -1   27.36    0.76
  -4   0  -1   26.90    0.64
   4   0   1   25.58    0.77
   4   0   1   26.23    0.64
  -5   0  -1  195.18    4.62
   5   0   1  194.66    4.65
  -6   0  -1  234.62    5.45
   6   0   1  223.40    5.48
  -7   0  -1    1.70    0.23
   7   0   1    1.98    0.25
  -8   0  -1   37.65    1.17
   8   0   1   36.81    1.23
  -9   0  -1    3.75    0.38
   9   0   1    3.33    0.38
 -10   0  -1   14.46    0.73
  10   0   1   14.67    0.80
   9  -1  -1   36.22    1.33
  -9   1   1   36.78    1.29
   8  -1  -1    0.33    0.19
  -8   1   1    0.24    0.18
   7  -1  -1   19.78    0.79
  -7   1   1   18.77    0.77
   6  -1  -1    2.55    0.27
  -6   1   1    1.76    0.24
   5  -1  -1  120.22    3.01
  -5   1   1  121.22    3.02
   4  -1  -1  214.81    5.19
  -4   1   1  224.40    5.22
   3  -1  -1   16.72    0.54
   3  -1  -1   16.59    0.53
  -3   1   1   16.32    0.54
  -3   1   1   15.87    0.52
   2  -1  -1   67.42    1.66
   2  -1  -1   68.25    1.68
   2  -1  -1   68.85    1.54
  -2   1   1   67.00    1.54
  -2   1   1   69.28    1.67
   1  -1  -1  274.96    6.64
   1  -1  -1  289.41    6.62
   1  -1  -1  290.08    6.42
  -1   1   1  287.95    6.42
  -1   1   1  300.33    6.62
   0  -1  -1  487.23   11.33
   0  -1  -1  565.03   11.66
   0  -1  -1  484.68   11.62
   0   1   1  537.43   11.62
   0   1   1  504.27   11.34
   0   1   1  484.31   11.65
  -1  -1  -1  445.57    9.88
  -1  -1  -1  441.27   10.13
  -1  -1  -1  463.68   10.14
   1   1   1  402.48    9.88
   1   1   1  457.63   10.13
   1   1   1  454.97   10.14
  -2  -1  -1   97.67    2.29
  -2  -1  -1   96.82    2.23
  -2  -1  -1   97.59    2.32
   2   1   1   98.08    2.29
   2   1   1   99.18    2.33
   2   1   1   97.92    2.23
  -3  -1  -1   23.59    0.66
  -3  -1  -1   22.91    0.62
  -3  -1  -1   22.94    0.58
   3   1   1   22.92    0.67
   3   1   1   23.34    0.63
   3   1   1   23.13    0.58
  -4  -1  -1   92.41    2.10
  -4  -1  -1   91.47    2.24
   4   1   1   91.00    2.11
   4   1   1   88.82    2.28
   4   1   1   96.23    2.25
  -5  -1  -1  188.17    4.17
  -5  -1  -1  185.41    4.41
   5   1   1  182.32    4.46
   5   1   1  184.75    4.18
  -6  -1  -1   34.60    0.83
  -6  -1  -1   34.17    1.01
   6   1   1   33.50    1.07
   6   1   1   34.48    0.84
  -7  -1  -1    0.04    0.12
   7   1   1   -0.04    0.11
  -8  -1  -1   36.20    1.15
   8   1   1   35.50    1.23
  -9  -1  -1    6.91    0.48
   9   1   1    6.65    0.53
 -10  -1  -1   10.03    0.60
  10   1   1    8.94    0.67
   9  -2  -1    3.13    0.37
  -9   2   1    2.76    0.36
   8  -2  -1    0.54    0.20
  -8   2   1    0.73    0.22
   7  -2  -1   25.40    0.91
  -7   2   1   23.50    0.89
   6  -2  -1   34.21    1.09
  -6   2   1   35.66    1.11
   5  -2  -1   77.63    2.04
  -5   2   1   79.80    2.07
   4  -2  -1   88.36    2.21
  -4   2   1   88.71    2.24
   3  -2  -1    7.47    0.31
   3  -2  -1    8.21    0.23
  -3   2   1    7.89    0.22
  -3   2   1    7.47    0.31
   2  -2  -1  134.79    3.25
   2  -2  -1  136.06    3.12
  -2   2   1  141.09    3.26
  -2   2   1  142.23    3.30
  -2   2   1  138.03    3.12
   1  -2  -1  468.79   10.57
   1  -2  -1  458.51   10.30
   1  -2  -1  444.21   10.63
  -1   2   1  461.61   10.63
  -1   2   1  474.62   10.57
  -1   2   1  463.37   10.30
   0  -2  -1  258.85    5.85
   0  -2  -1  247.01    5.86
   0  -2  -1  243.03    5.70
   0   2   1  253.53    5.70
   0   2   1  266.40    5.85
   0   2   1  254.99    5.87
  -1  -2  -1   51.09    1.23
  -1  -2  -1   49.62    1.20
  -1  -2  -1   51.84    1.26
   1   2   1   50.08    1.20
   1   2   1   50.11    1.26
   1   2   1   50.02    1.23
  -2  -2  -1    7.28    0.25
  -2  -2  -1    7.41    0.29
  -2  -2  -1    7.24    0.26
   2   2   1    7.50    0.26
   2   2   1    7.60    0.27
  -3  -2  -1   32.84    0.83
  -3  -2  -1   33.29    0.88
   3   2   1   33.21    0.83
   3   2   1   32.58    0.87
  -4  -2  -1    4.54    0.24
  -4  -2  -1    4.63    0.20
   4   2   1    4.57    0.28
   4   2   1    4.41    0.24
   4   2   1    4.90    0.21
  -5  -2  -1   70.44    1.78
  -5  -2  -1   70.78    1.64
   5   2   1   66.54    1.84
   5   2   1   68.46    1.65
  -6  -2  -1    3.87    0.19
  -6  -2  -1    3.84    0.28
   6   2   1    4.28    0.20
   6   2   1    4.15    0.33
  -7  -2  -1    3.06    0.28
   7   2   1    2.39    0.16
   7   2   1    2.36    0.30
  -8  -2  -1   17.13    0.71
   8   2   1   16.62    0.80
  -9  -2  -1   37.96    1.25
   9   2   1   37.81    1.38
 -10  -2  -1    4.02    0.42
  10   2   1    3.83    0.48
   9  -3  -1    0.83    0.24
  -9   3   1    1.01    0.27
   8  -3  -1    0.88    0.23
  -8   3   1    0.42    0.21
   7  -3  -1   15.84    0.67
  -7   3   1   15.75    0.69
   6  -3  -1  116.01    2.95
  -6   3   1  117.86    3.00
   5  -3  -1   39.45    1.13
  -5   3   1   39.85    1.18
   4  -3  -1    1.14    0.10
   4  -3  -1    0.69    0.12
  -4   3   1    0.75    0.15
  -4   3   1    0.92    0.09
   3  -3  -1    6.00    0.27
   3  -3  -1    6.52    0.23
  -3   3   1    6.33    0.28
  -3   3   1    6.48    0.22
   2  -3  -1  460.38   10.50
   2  -3  -1  459.01   10.40
   2  -3  -1  438.71   10.14
  -2   3   1  451.57   10.13
  -2   3   1  458.82   10.40
   1  -3  -1    0.27    0.07
   1  -3  -1    0.28    0.08
   1  -3  -1    0.26    0.06
  -1   3   1    0.20    0.06
  -1   3   1    0.50    0.07
   0  -3  -1  228.16    5.10
   0  -3  -1  221.92    5.25
   0  -3  -1  226.86    5.22
   0   3   1  232.94    5.22
   0   3   1  218.64    5.09
   0   3   1  220.72    5.25
  -1  -3  -1   -0.03    0.07
  -1  -3  -1   -0.04    0.07
  -1  -3  -1    0.01    0.06
  -1  -3  -1   -0.07    0.07
   1   3   1   -0.07    0.06
   1   3   1    0.03    0.07
  -2  -3  -1   43.48    1.16
  -2  -3  -1   44.53    1.11
  -2  -3  -1   44.92    1.15
   2   3   1   44.75    1.12
   2   3   1   45.15    1.16
   2   3   1   43.70    1.18
  -3  -3  -1  146.55    3.50
  -3  -3  -1  148.30    3.38
   3   3   1  142.19    3.49
   3   3   1  149.34    3.54
   3   3   1  145.53    3.39
  -4  -3  -1   11.43    0.44
   4   3   1   11.53    0.39
   4   3   1   11.42    0.49
  -5  -3  -1   11.71    0.48
   5   3   1   12.03    0.41
   5   3   1   12.63    0.55
  -6  -3  -1    7.15    0.38
   6   3   1    6.64    0.30
   6   3   1    7.00    0.44
  -7  -3  -1   30.91    1.03
   7   3   1   31.71    0.88
   7   3   1   33.35    1.17
  -8  -3  -1   76.26    2.11
   8   3   1   75.44    2.24
  -9  -3  -1   26.55    0.98
   9   3   1   23.31    1.07
  10   3   1    0.56    0.29
   9  -4  -1    1.13    0.28
  -9   4   1    1.14    0.28
   8  -4  -1   26.50    0.98
  -8   4   1   26.60    1.03
   7  -4  -1   26.48    0.93
  -7   4   1   27.76    0.99
   6  -4  -1   13.23    0.55
  -6   4   1   13.50    0.61
  -6   4   1   13.49    0.37
   5  -4  -1    2.47    0.16
   5  -4  -1    2.51    0.23
  -5   4   1    2.47    0.27
  -5   4   1    2.65    0.15
   4  -4  -1   56.98    1.35
   4  -4  -1   54.46    1.44
   4  -4  -1   52.50    1.52
  -4   4   1   56.49    1.34
   3  -4  -1   51.86    1.26
   3  -4  -1   48.52    1.39
   3  -4  -1   51.40    1.31
  -3   4   1   50.37    1.31
  -3   4   1   50.93    1.25
   2  -4  -1    6.87    0.28
   2  -4  -1    6.69    0.33
  -2   4   1    6.80    0.28
  -2   4   1    6.85    0.28
   1  -4  -1   48.34    1.33
   1  -4  -1   48.61    1.26
  -1   4   1   49.95    1.25
  -1   4   1   51.85    1.27
   0  -4  -1   25.49    0.78
   0  -4  -1   25.86    0.75
   0   4   1   27.14    0.75
   0   4   1   25.75    0.73
  -1  -4  -1    0.62    0.11
  -1  -4  -1    0.37    0.10
  -1  -4  -1    0.27    0.08
   1   4   1    0.44    0.09
  -2  -4  -1   63.93    1.68
  -2  -4  -1   64.95    1.65
   2   4   1   62.65    1.59
  -3  -4  -1  450.46   10.38
   3   4   1  455.47   10.38
   3   4   1  434.40   10.07
  -4  -4  -1   25.47    0.80
   4   4   1   24.85    0.84
   4   4   1   25.24    0.75
  -5  -4  -1    0.15    0.10
   5   4   1    0.01    0.07
   5   4   1    0.05    0.12
  -6  -4  -1   38.70    1.20
   6   4   1   38.46    1.28
   6   4   1   39.74    1.08
  -7  -4  -1  130.67    3.30
   7   4   1  128.62    3.42
   7   4   1  125.83    3.06
  -8  -4  -1    9.94    0.57
   8   4   1   10.72    0.68
  -9  -4  -1    1.58    0.29
   9   4   1    1.38    0.31
  -9   5   1    4.20    0.47
   8  -5  -1   44.40    1.39
  -8   5   1   43.22    1.46
   7  -5  -1    6.99    0.42
  -7   5   1    6.84    0.49
   6  -5  -1    1.63    0.20
  -6   5   1    1.26    0.24
  -6   5   1    1.48    0.15
   5  -5  -1    7.29    0.36
  -5   5   1    7.21    0.30
   4  -5  -1   75.25    2.01
   4  -5  -1   71.73    1.86
  -4   5   1   74.44    1.80
   3  -5  -1   92.39    2.23
   3  -5  -1   89.24    2.37
  -3   5   1   91.68    2.24
  -3   5   1   91.31    2.19
   2  -5  -1  115.18    2.83
   2  -5  -1  116.55    2.97
  -2   5   1  119.28    2.81
  -2   5   1  122.00    2.85
   1  -5  -1   65.73    1.78
   1  -5  -1   66.71    1.69
  -1   5   1   67.15    1.68
  -1   5   1   69.17    1.69
   0  -5  -1   12.00    0.45
   0  -5  -1   11.37    0.48
   0   5   1   12.99    0.45
  -1  -5  -1  219.31    5.24
  -1  -5  -1  214.44    5.20
   1   5   1  224.80    5.08
  -2  -5  -1  204.21    4.89
  -2  -5  -1  200.37    4.90
   2   5   1  206.76    4.75
  -3  -5  -1   34.98    1.04
   3   5   1   33.48    0.98
  -4  -5  -1    8.10    0.42
   4   5   1    8.60    0.45
   4   5   1    8.21    0.38
  -5  -5  -1   74.60    2.00
   5   5   1   72.68    1.88
   5   5   1   73.08    2.05
  -6  -5  -1   58.92    1.68
   6   5   1   57.13    1.76
   6   5   1   57.90    1.55
  -7  -5  -1   14.49    0.68
   7   5   1   14.87    0.75
   7   5   1   13.26    0.54
  -8  -5  -1    0.37    0.21
   8   5   1    1.02    0.28
  -9  -5  -1    2.66    0.36
   9   5   1    1.82    0.35
  -8   6   1   26.37    1.08
  -7   6   1   13.06    0.70
   6  -6  -1   13.80    0.56
  -6   6   1   14.52    0.68
  -6   6   1   14.70    0.49
   5  -6  -1    6.57    0.34
   5  -6  -1    6.60    0.46
  -5   6   1    7.32    0.33
   4  -6  -1   58.69    1.70
   4  -6  -1   57.61    1.52
  -4   6   1   60.22    1.51
   3  -6  -1  115.74    2.96
   3  -6  -1  113.26    2.77
  -3   6   1  115.65    2.78
  -3   6   1  112.95    2.75
   2  -6  -1   28.81    0.95
   2  -6  -1   28.33    0.82
  -2   6   1   28.31    0.85
  -2   6   1   28.72    0.82
   1  -6  -1   24.92    0.86
   1  -6  -1   25.88    0.78
  -1   6   1   26.35    0.78
  -1   6   1   24.43    0.78
   0  -6  -1   89.49    2.24
   0  -6  -1   88.14    2.31
   0   6   1   86.83    2.20
  -1  -6  -1  186.13    4.57
  -1  -6  -1  193.03    4.63
  -2  -6  -1   19.42    0.75
  -2  -6  -1   22.01    0.77
   2   6   1   22.61    0.73
  -3  -6  -1    1.18    0.20
  -3  -6  -1    0.50    0.15
   3   6   1    0.36    0.12
  -4  -6  -1   58.94    1.67
   4   6   1   57.46    1.58
  -5  -6  -1   57.33    1.66
   5   6   1   54.69    1.54
   5   6   1   57.05    1.71
  -6  -6  -1   34.54    1.18
   6   6   1   35.10    1.24
   6   6   1   34.77    1.08
  -7  -6  -1   11.37    0.63
   7   6   1   10.67    0.66
   7   6   1   10.88    0.51
  -8  -6  -1    0.50    0.23
   8   6   1    0.71    0.26
  -8   7   1   12.07    0.74
  -7   7   1    1.32    0.30
   6  -7  -1   13.68    0.74
   5  -7  -1   33.87    1.18
  -5   7   1   32.16    0.96
   4  -7  -1   38.24    1.08
   4  -7  -1   40.24    1.32
  -4   7   1   40.22    1.13
   3  -7  -1   21.67    0.68
   3  -7  -1   20.99    0.85
  -3   7   1   22.58    0.74
   2  -7  -1   16.64    0.72
   2  -7  -1   17.32    0.59
  -2   7   1   17.87    0.64
   1  -7  -1   38.01    1.22
   1  -7  -1   37.57    1.10
  -1   7   1   39.28    1.13
   0  -7  -1   71.06    1.98
   0  -7  -1   71.22    1.88
   0   7   1   70.49    1.87
  -1  -7  -1   92.62    2.41
  -1  -7  -1   94.01    2.47
   1   7   1   90.80    2.36
  -2  -7  -1    7.25    0.44
  -2  -7  -1    7.61    0.46
   2   7   1    8.25    0.42
  -3  -7  -1    0.57    0.18
  -3  -7  -1    0.46    0.18
   3   7   1    0.48    0.15
  -4  -7  -1   96.73    2.58
  -4  -7  -1   92.40    2.64
   4   7   1   97.15    2.47
  -5  -7  -1   39.14    1.29
  -5  -7  -1   36.39    1.37
   5   7   1   38.83    1.19
  -6  -7  -1   31.30    1.13
   6   7   1   29.80    1.02
  -7  -7  -1    4.99    0.49
   7   7   1    4.58    0.38
  -8  -7  -1    4.96    0.52
  -7   8   1    0.20    0.25
   6  -8  -1   41.41    1.47
   5  -8  -1   60.28    1.86
  -5   8   1   57.27    1.59
   4  -8  -1   15.12    0.75
  -4   8   1   14.89    0.60
   3  -8  -1    0.06    0.12
   3  -8  -1    0.08    0.20
  -3   8   1    0.42    0.15
   2  -8  -1   10.14    0.45
   2  -8  -1    9.97    0.62
  -2   8   1   10.75    0.52
   1  -8  -1  109.20    2.75
   1  -8  -1  108.97    2.92
  -1   8   1  108.45    2.76
   0  -8  -1   59.10    1.66
   0  -8  -1   60.29    1.78
   0   8   1   59.75    1.67
  -1  -8  -1    4.53    0.35
  -1  -8  -1    4.21    0.40
   1   8   1    3.99    0.35
  -2  -8  -1   17.82    0.76
  -2  -8  -1   18.31    0.80
   2   8   1   18.87    0.73
  -3  -8  -1   42.24    1.37
  -3  -8  -1   38.13    1.36
   3   8   1   43.52    1.30
  -4  -8  -1   47.45    1.60
  -4  -8  -1   49.14    1.55
   4   8   1   48.52    1.47
  -5  -8  -1    5.17    0.52
  -5  -8  -1    4.34    0.44
   5   8   1    4.92    0.41
  -6  -8  -1   17.80    0.84
  -6  -8  -1   15.77    0.89
   6   8   1   17.34    0.75
  -7  -8  -1    7.81    0.71
  -7  -8  -1    7.87    0.62
   7   8   1    8.70    0.54
   6  -9  -1   23.67    1.10
   5  -9  -1   16.82    0.88
  -5   9   1   14.95    0.65
   4  -9  -1    5.57    0.54
  -4   9   1    5.48    0.41
   3  -9  -1    1.92    0.34
  -3   9   1    1.97    0.26
   2  -9  -1   31.72    1.19
  -2   9   1   31.72    1.06
   1  -9  -1   44.22    1.32
   1  -9  -1   46.49    1.52
  -1   9   1   44.12    1.36
   0  -9  -1    8.56    0.59
   0  -9  -1    8.86    0.50
   0   9   1    9.28    0.52
  -1  -9  -1   18.75    0.79
  -1  -9  -1   18.79    0.85
   1   9   1   18.82    0.78
  -2  -9  -1   22.44    0.97
  -2  -9  -1   22.75    0.92
   2   9   1   23.55    0.89
  -3  -9  -1   13.02    0.72
  -3  -9  -1   14.64    0.75
   3   9   1   14.34    0.68
  -4  -9  -1   39.61    1.48
  -4  -9  -1   43.42    1.47
   4   9   1   43.06    1.37
  -5  -9  -1    7.29    0.57
  -5  -9  -1    6.22    0.59
   5   9   1    7.11    0.52
  -6  -9  -1    2.27    0.41
  -6  -9  -1    2.18    0.39
   6   9   1    1.79    0.30
   4 -10  -1    5.81    0.63
  -4  10   1    5.21    0.44
   3 -10  -1   30.24    1.25
  -3  10   1   30.67    1.08
   2 -10  -1   41.49    1.48
  -2  10   1   39.87    1.31
   1 -10  -1   10.78    0.71
  -1  10   1   12.06    0.62
   0 -10  -1    1.28    0.32
   0  10   1    1.72    0.28
  -1 -10  -1   10.92    0.63
  -1 -10  -1   11.94    0.72
   1  10   1   12.57    0.65
  -2 -10  -1   23.60    1.00
  -2 -10  -1   26.29    1.09
   2  10   1   25.65    0.99
  -3 -10  -1   45.19    1.58
  -3 -10  -1   50.99    1.67
   3  10   1   44.82    1.50
  -4 -10  -1   12.96    0.80
  -4 -10  -1   14.11    0.81
   4  10   1   14.20    0.73
   2 -11  -1   12.42    0.82
  -2  11   1   13.52    0.71
   1 -11  -1    0.63    0.31
  -1  11   1    0.61    0.25
   0 -11  -1    1.48    0.39
   0  11   1    1.48    0.30
  -1 -11  -1   28.44    1.23
   1  11   1   26.34    1.08
  -2 -11  -1   26.56    1.18
   2  11   1   26.31    1.08
   3   9  -2    0.61    0.22
  -3  -9   2    0.11    0.25
  -3  -9   2    0.07    0.24
   2   9  -2    6.93    0.55
  -2  -9   2    7.02    0.61
   1   9  -2   13.23    0.71
  -1  -9   2   14.87    0.84
   0   9  -2   28.01    1.05
   0  -9   2   25.24    1.12
  -1   9  -2   23.83    0.95
   1  -9   2   23.65    1.08
  -2   9  -2    1.57    0.28
   2  -9   2    1.89    0.37
  -3   9  -2   11.19    0.64
   3  -9   2   12.07    0.77
  -4   9  -2   25.35    0.97
   4  -9   2   24.62    1.14
  -5   9  -2   15.58    0.74
   5  -9   2   17.61    0.95
   4   8  -2    4.29    0.45
   4   8  -2    4.08    0.43
  -4  -8   2    4.46    0.50
   3   8  -2    0.22    0.18
  -3  -8   2    0.42    0.22
   2   8  -2   28.09    1.05
  -2  -8   2   28.25    1.07
  -2  -8   2   29.93    1.18
   1   8  -2   58.65    1.71
  -1  -8   2   58.24    1.84
  -1  -8   2   55.38    1.67
   0   8  -2   44.47    1.40
   0  -8   2   45.17    1.54
  -1   8  -2    0.15    0.15
   1  -8   2    0.09    0.21
  -2   8  -2    1.89    0.26
   2  -8   2    2.31    0.35
  -3   8  -2   37.82    1.23
   3  -8   2   38.72    1.38
  -4   8  -2   34.80    1.16
   4  -8   2   36.49    1.34
  -5   8  -2    7.91    0.49
   5  -8   2    7.67    0.63
  -6   8  -2    0.20    0.16
   6  -8   2    0.03    0.23
   6   7  -2   23.07    0.92
   6   7  -2   23.41    1.10
  -6  -7   2   23.66    1.13
   5   7  -2    2.26    0.36
   5   7  -2    2.24    0.30
  -5  -7   2    1.68    0.35
   4   7  -2    0.37    0.19
   4   7  -2    0.18    0.16
  -4  -7   2    0.39    0.23
   3   7  -2    9.15    0.53
   3   7  -2    8.92    0.54
  -3  -7   2    8.42    0.59
   2   7  -2   80.41    2.21
   2   7  -2   83.17    2.23
  -2  -7   2   83.27    2.38
   1   7  -2   17.90    0.73
  -1  -7   2   19.20    0.85
  -1  -7   2   18.02    0.72
   0  -7   2    0.69    0.22
   0  -7   2    0.81    0.17
  -1   7  -2    1.81    0.24
   1  -7   2    1.82    0.28
   1  -7   2    1.75    0.19
  -2   7  -2   38.28    1.20
   2  -7   2   40.03    1.34
  -3   7  -2   33.97    1.09
   3  -7   2   34.68    1.23
  -4   7  -2    3.58    0.33
   4  -7   2    2.32    0.33
  -5   7  -2    9.56    0.49
   5  -7   2    8.41    0.58
  -6   7  -2    9.50    0.49
   6  -7   2    9.01    0.63
   7  -7   2   12.32    0.73
   6   6  -2    4.40    0.47
   6   6  -2    4.36    0.41
  -6  -6   2    4.75    0.50
   5   6  -2    0.14    0.18
   5   6  -2    0.18    0.15
  -5  -6   2    0.14    0.20
   4   6  -2    6.44    0.48
   4   6  -2    6.43    0.43
  -4  -6   2    6.72    0.52
   3   6  -2   55.91    1.63
   3   6  -2   54.42    1.56
  -3  -6   2   54.02    1.71
   2   6  -2   45.41    1.35
   2   6  -2   45.06    1.33
  -2  -6   2   45.21    1.45
   1   6  -2   -0.02    0.11
   1   6  -2    0.12    0.11
  -1  -6   2   -0.02    0.15
   0   6  -2   12.87    0.55
   0  -6   2   12.61    0.61
   0  -6   2   11.70    0.49
  -1   6  -2   76.54    2.00
   1  -6   2   75.26    1.88
   1  -6   2   75.95    2.13
   1  -6   2   76.84    1.91
  -2   6  -2   90.76    2.38
   2  -6   2   93.90    2.22
   2  -6   2   96.05    2.54
  -3   6  -2   34.64    1.04
   3  -6   2   32.75    1.14
  -4   6  -2    1.07    0.18
   4  -6   2    0.99    0.23
  -5   6  -2   12.25    0.52
   5  -6   2   12.35    0.64
  -6   6  -2   66.17    1.77
   6  -6   2   69.29    1.99
  -7   6  -2   34.78    1.05
   7  -6   2   37.12    1.27
   7   5  -2    8.39    0.63
  -7  -5   2    7.33    0.61
   6   5  -2    0.12    0.18
   6   5  -2    0.05    0.13
  -6  -5   2    0.32    0.21
   5   5  -2   28.20    1.07
   5   5  -2   28.33    0.93
  -5  -5   2   28.78    1.10
   4   5  -2   89.62    2.44
   4   5  -2   88.59    2.30
  -4  -5   2   90.59    2.50
   3   5  -2   44.47    1.29
   3   5  -2   44.84    1.36
  -3  -5   2   45.56    1.43
   2   5  -2    4.86    0.32
   2   5  -2    4.44    0.31
  -2  -5   2    3.84    0.37
   1   5  -2   37.30    1.07
  -1  -5   2   36.95    1.18
   0   5  -2   82.35    2.01
   0   5  -2   79.79    2.06
   0  -5   2   78.93    2.17
  -1   5  -2   77.05    1.99
   1  -5   2   77.77    1.90
   1  -5   2   78.07    1.92
   1  -5   2   79.34    2.11
  -2   5  -2  168.96    4.01
   2  -5   2  169.03    4.19
  -3   5  -2   24.97    0.79
   3  -5   2   24.66    0.88
  -4   5  -2    4.56    0.29
   4  -5   2    4.31    0.35
  -5   5  -2   22.45    0.73
   5  -5   2   22.14    0.83
  -6   5  -2   63.36    1.66
   6  -5   2   65.50    1.85
  -7   5  -2   19.89    0.65
   7  -5   2   19.40    0.82
  -8   5  -2    6.88    0.51
  -9   5  -2    0.29    0.21
   8   4  -2    6.89    0.62
  -8  -4   2    7.20    0.60
   7   4  -2    0.80    0.25
  -7  -4   2    1.35    0.31
   6   4  -2   13.07    0.53
   6   4  -2   13.17    0.69
  -6  -4   2   12.98    0.70
   5   4  -2  103.97    2.58
   5   4  -2  100.85    2.79
  -5  -4   2  106.02    2.83
   4   4  -2   81.76    2.12
   4   4  -2   85.85    2.29
  -4  -4   2   83.65    2.31
   3   4  -2   40.83    1.16
   3   4  -2   41.32    1.24
  -3  -4   2   40.89    1.28
   2   4  -2   16.23    0.58
   2   4  -2   16.46    0.60
  -2  -4   2   15.47    0.65
   1   4  -2   53.58    1.43
  -1  -4   2   54.96    1.54
   0   4  -2  205.56    4.76
   0   4  -2  204.50    4.79
   0  -4   2  205.46    4.95
   0  -4   2  202.57    4.79
  -1   4  -2  249.84    5.94
  -1   4  -2  266.19    5.96
   1  -4   2  255.92    5.96
   1  -4   2  262.21    6.17
  -2   4  -2   33.53    0.97
   2  -4   2   36.01    1.06
  -3   4  -2    0.29    0.10
   3  -4   2    0.32    0.13
  -4   4  -2  160.55    3.76
   4  -4   2  160.54    3.94
  -5   4  -2   64.15    1.64
   5  -4   2   65.98    1.79
  -6   4  -2   53.11    1.33
   6  -4   2   48.32    1.47
  -7   4  -2   17.22    0.55
  -8   4  -2   10.69    0.57
  -9   4  -2   19.70    0.83
   8   3  -2    6.82    0.60
  -8  -3   2    8.14    0.59
   7   3  -2    9.10    0.61
  -7  -3   2    7.35    0.55
   6   3  -2   51.06    1.38
   6   3  -2   53.29    1.65
  -6  -3   2   52.89    1.64
   5   3  -2   81.12    2.04
   5   3  -2   83.86    2.27
  -5  -3   2   81.96    2.29
   4   3  -2   69.70    1.91
   4   3  -2   68.62    1.75
  -4  -3   2   69.14    1.94
   3   3  -2  129.76    3.20
   3   3  -2  130.17    3.06
  -3  -3   2  124.69    3.24
   2   3  -2   86.92    2.20
   2   3  -2   88.69    2.13
  -2  -3   2   85.73    2.26
   1   3  -2  189.66    4.36
   1   3  -2  189.46    4.44
  -1  -3   2  184.48    4.53
   0   3  -2  298.54    6.91
   0   3  -2  306.02    7.00
   0  -3   2  306.49    7.01
   0  -3   2  302.63    7.14
  -1   3  -2   82.67    1.95
  -1   3  -2   83.18    2.01
   1  -3   2   81.59    1.95
   1  -3   2   82.22    2.10
  -2   3  -2   23.74    0.70
   2  -3   2   24.22    0.75
  -3   3  -2  141.20    3.32
   3  -3   2  142.96    3.45
  -4   3  -2  481.98   10.69
   4  -3   2  468.21   11.04
  -5   3  -2   99.48    2.38
  -5   3  -2  103.11    2.40
   5  -3   2   99.48    2.39
   5  -3   2  101.83    2.56
  -6   3  -2    6.76    0.30
  -6   3  -2    8.52    0.32
   6  -3   2    7.06    0.39
   6  -3   2    7.72    0.32
  -7   3  -2    2.75    0.29
  -7   3  -2    3.09    0.20
   7  -3   2    2.60    0.24
  -8   3  -2   46.04    1.37
   8  -3   2   45.32    1.32
  -9   3  -2   94.65    2.55
 -10   3  -2   11.26    0.67
   9   2  -2   11.41    0.78
  -9  -2   2   10.60    0.71
   8   2  -2    9.44    0.66
  -8  -2   2    8.60    0.62
   7   2  -2   26.23    1.05
  -7  -2   2   27.26    1.04
   6   2  -2   97.21    2.64
   6   2  -2   97.40    2.31
  -6  -2   2   95.65    2.63
   5   2  -2   27.95    0.96
   5   2  -2   26.75    0.77
  -5  -2   2   26.46    0.95
   4   2  -2   70.80    1.72
   4   2  -2   71.16    1.91
  -4  -2   2   68.23    1.92
   3   2  -2  164.12    3.90
   3   2  -2  166.79    4.09
  -3  -2   2  175.92    4.14
   2   2  -2  124.27    2.88
   2   2  -2  119.24    2.98
  -2  -2   2  123.98    3.04
   1   2  -2  215.78    4.94
   1   2  -2  206.41    4.82
  -1  -2   2  208.10    5.01
  -1  -2   2  213.14    4.94
   0   2  -2    6.93    0.26
   0   2  -2    7.02    0.31
   0  -2   2    7.31    0.30
   0  -2   2    7.43    0.32
   0  -2   2    7.12    0.26
  -1   2  -2  261.83    5.90
  -1   2  -2  253.92    5.95
  -1   2  -2  265.00    6.08
   1  -2   2  260.50    5.96
   1  -2   2  261.20    6.09
   1  -2   2  258.04    5.90
  -2   2  -2  280.54    6.60
  -2   2  -2  298.38    6.81
   2  -2   2  298.19    6.81
  -3   2  -2  135.05    3.24
  -3   2  -2  136.39    3.14
  -3   2  -2  134.59    3.13
   3  -2   2  135.53    3.25
  -4   2  -2  178.57    4.18
  -4   2  -2  181.86    4.15
  -4   2  -2  186.16    4.14
   4  -2   2  178.01    4.30
  -5   2  -2   29.11    0.81
  -5   2  -2   31.57    0.80
  -5   2  -2   31.38    0.81
   5  -2   2   30.37    0.83
   5  -2   2   30.28    0.89
  -6   2  -2   15.37    0.46
  -6   2  -2   16.18    0.46
  -6   2  -2   15.56    0.56
   6  -2   2   15.51    0.54
  -7   2  -2   72.12    1.71
  -7   2  -2   73.96    1.92
   7  -2   2   72.08    1.91
  -8   2  -2   32.28    1.02
   8  -2   2   30.32    1.01
  -9   2  -2   23.55    0.89
   9  -2   2   23.97    0.91
 -10   2  -2    2.24    0.35
   9   1  -2    3.57    0.47
  -9  -1   2    3.76    0.44
   8   1  -2   28.39    1.13
  -8  -1   2   26.85    1.09
   7   1  -2   14.59    0.71
  -7  -1   2   13.59    0.69
   6   1  -2   67.85    1.94
   6   1  -2   65.15    1.60
  -6  -1   2   69.05    1.94
   5   1  -2   50.81    1.28
   5   1  -2   54.63    1.54
   5   1  -2   52.25    1.29
  -5  -1   2   53.77    1.54
   4   1  -2    0.04    0.10
   4   1  -2    0.37    0.08
   4   1  -2    0.27    0.07
  -4  -1   2    0.11    0.11
   3   1  -2   11.67    0.48
   3   1  -2   12.68    0.39
   3   1  -2   12.22    0.39
  -3  -1   2   12.75    0.51
   2   1  -2  511.22   11.39
   2   1  -2  511.09   11.73
  -2  -1   2  506.22   11.80
   1   1  -2  802.29   18.10
   1   1  -2  763.04   18.19
   1   1  -2  774.88   17.66
  -1  -1   2  800.80   18.10
  -1  -1   2  824.90   18.21
   0   1  -2  135.18    3.08
   0   1  -2  132.70    3.14
   0   1  -2  141.24    3.20
   0   1  -2  131.76    3.09
   0  -1   2  131.56    3.19
   0  -1   2  134.39    3.15
  -1   1  -2  200.18    4.56
  -1   1  -2  196.29    4.51
  -1   1  -2  205.24    4.63
  -1   1  -2  192.18    4.50
   1  -1   2  197.07    4.64
   1  -1   2  200.77    4.56
  -2   1  -2   30.87    0.81
  -2   1  -2   30.63    0.79
  -2   1  -2   31.43    0.80
  -2   1  -2   32.13    0.75
   2  -1   2   29.60    0.81
   2  -1   2   31.86    0.75
  -3   1  -2  169.57    3.83
  -3   1  -2  169.98    3.87
  -3   1  -2  170.95    3.89
  -3   1  -2  166.18    3.82
  -3   1  -2  164.89    3.93
   3  -1   2  167.14    3.94
  -4   1  -2  189.73    4.27
  -4   1  -2  188.39    4.42
  -4   1  -2  190.02    4.27
  -4   1  -2  189.27    4.37
   4  -1   2  182.95    4.41
   4  -1   2  188.55    4.39
  -5   1  -2   18.06    0.59
  -5   1  -2   18.50    0.57
  -5   1  -2   18.66    0.51
  -5   1  -2   18.69    0.51
  -5   1  -2   18.06    0.56
   5  -1   2   17.83    0.58
  -6   1  -2   25.64    0.65
  -6   1  -2   25.27    0.76
  -6   1  -2   24.53    0.64
   6  -1   2   24.07    0.78
  -7   1  -2  117.70    2.67
  -7   1  -2  115.57    2.91
  -7   1  -2  118.94    2.67
   7  -1   2  115.96    2.95
  -8   1  -2    2.40    0.26
   8  -1   2    2.56    0.28
  -9   1  -2    4.03    0.39
   9  -1   2    4.97    0.42
  10  -1   2    6.26    0.52
   9   0  -2    2.02    0.36
  -9   0   2    1.98    0.36
   8   0  -2   28.48    1.12
  -8   0   2   28.53    1.11
   7   0  -2   23.68    0.94
  -7   0   2   22.91    0.92
   6   0  -2   69.62    1.97
  -6   0   2   70.14    1.97
   5   0  -2    2.75    0.13
   5   0  -2    3.01    0.29
   5   0  -2    1.82    0.11
  -5   0   2    2.53    0.27
   4   0  -2    0.69    0.08
   4   0  -2    0.47    0.13
  -4   0   2    0.23    0.13
   3   0  -2  441.10    9.91
   3   0  -2  451.06    9.91
   3   0  -2  443.43   10.28
  -3   0   2  440.52   10.33
   2   0  -2  226.69    5.15
   2   0  -2  222.54    5.16
   2   0  -2  222.41    5.36
   2   0  -2  238.27    5.41
  -2   0   2  230.18    5.40
  -2   0   2  235.61    5.39
   1   0  -2    2.69    0.14
   1   0  -2    2.40    0.17
  -1   0   2    2.48    0.14
  -1   0   2    2.37    0.17
  -1   0   2    2.43    0.17
   0   0  -2    0.99    0.10
   0   0  -2    0.98    0.10
   0   0   2    0.93    0.10
   0   0   2    1.09    0.09
   0   0   2    0.95    0.10
  -1   0  -2  880.70   19.42
  -1   0  -2  866.33   19.48
   1   0   2  856.40   19.42
   1   0   2  832.66   18.99
   1   0   2  835.81   19.49
  -2   0  -2   -0.10    0.04
  -2   0  -2   -0.04    0.04
  -2   0  -2   -0.06    0.04
   2   0   2   -0.12    0.04
   2   0   2   -0.08    0.04
  -3   0  -2  159.87    3.70
  -3   0  -2  159.56    3.68
  -3   0  -2  158.47    3.58
  -3   0  -2  156.87    3.66
   3   0   2  156.35    3.66
   3   0   2  155.86    3.59
  -4   0  -2   13.90    0.42
  -4   0  -2   13.84    0.39
  -4   0  -2   13.53    0.44
  -4   0  -2   13.56    0.41
   4   0   2   13.68    0.46
   4   0   2   14.06    0.40
  -5   0  -2    8.77    0.28
  -5   0  -2    9.75    0.34
  -5   0  -2    9.20    0.34
   5   0   2    9.02    0.38
   5   0   2    8.60    0.29
  -6   0  -2   51.51    1.22
  -6   0  -2   52.20    1.36
   6   0   2   51.15    1.23
   6   0   2   50.99    1.43
  -7   0  -2   95.76    2.18
  -7   0  -2   96.28    2.41
   7   0   2   94.15    2.49
  -8   0  -2   -0.03    0.12
   8   0   2   -0.10    0.13
  -9   0  -2    1.42    0.23
   9   0   2    1.31    0.26
  10   0   2    8.89    0.61
   9  -1  -2    9.29    0.65
  -9   1   2    9.79    0.67
   8  -1  -2   63.72    1.91
  -8   1   2   60.29    1.87
   7  -1  -2   26.88    1.00
  -7   1   2   25.96    0.99
   6  -1  -2    1.19    0.21
  -6   1   2    0.21    0.15
   5  -1  -2   10.91    0.52
  -5   1   2   12.03    0.54
   4  -1  -2  304.04    7.06
  -4   1   2  295.50    7.09
   3  -1  -2    5.26    0.29
   3  -1  -2    5.37    0.18
  -3   1   2    5.48    0.30
   2  -1  -2   83.94    2.05
   2  -1  -2   82.18    2.06
   2  -1  -2   81.41    1.90
  -2   1   2   83.60    2.06
  -2   1   2   83.90    1.90
   1  -1  -2  345.29    7.83
   1  -1  -2  329.38    7.59
   1  -1  -2  326.36    7.85
  -1   1   2  357.62    7.84
  -1   1   2  336.89    7.59
  -1   1   2  344.40    7.86
   0  -1  -2    5.08    0.21
   0  -1  -2    5.76    0.20
   0  -1  -2    5.01    0.19
   0   1   2    5.05    0.19
   0   1   2    5.65    0.21
  -1  -1  -2  153.26    3.41
  -1  -1  -2  139.17    3.30
  -1  -1  -2  147.03    3.35
   1   1   2  143.05    3.36
   1   1   2  141.20    3.31
   1   1   2  151.73    3.41
  -2  -1  -2    7.84    0.29
  -2  -1  -2    7.75    0.25
   2   1   2    8.54    0.26
   2   1   2    8.11    0.29
  -3  -1  -2  105.87    2.51
  -3  -1  -2  105.92    2.43
  -3  -1  -2  106.07    2.40
  -3  -1  -2  104.35    2.53
   3   1   2  104.05    2.43
   3   1   2  101.81    2.41
  -4  -1  -2    6.29    0.23
  -4  -1  -2    6.11    0.22
   4   1   2    6.33    0.30
   4   1   2    6.52    0.23
   4   1   2    5.97    0.23
  -5  -1  -2   56.46    1.31
  -5  -1  -2   54.59    1.39
   5   1   2   53.87    1.32
   5   1   2   55.42    1.39
   5   1   2   53.99    1.48
  -6  -1  -2   53.47    1.27
  -6  -1  -2   53.72    1.40
   6   1   2   53.15    1.50
   6   1   2   52.64    1.29
  -7  -1  -2   18.73    0.64
  -7  -1  -2   17.86    0.49
   7   1   2   17.80    0.50
   7   1   2   17.53    0.72
  -8  -1  -2    7.63    0.41
   8   1   2    7.28    0.49
  -9  -1  -2    3.76    0.34
   9   1   2    4.04    0.43
  10   1   2    9.52    0.66
   9  -2  -2   32.26    1.24
  -9   2   2   33.29    1.25
   8  -2  -2   13.91    0.72
  -8   2   2   12.82    0.71
   7  -2  -2    0.03    0.15
  -7   2   2    0.17    0.16
   6  -2  -2    2.34    0.28
  -6   2   2    1.62    0.25
   5  -2  -2   60.50    1.65
  -5   2   2   58.80    1.67
   4  -2  -2   76.12    1.95
  -4   2   2   73.98    1.97
   3  -2  -2    3.40    0.14
   3  -2  -2    3.50    0.23
  -3   2   2    3.42    0.13
  -3   2   2    3.42    0.24
   2  -2  -2   16.82    0.55
   2  -2  -2   17.83    0.46
  -2   2   2   18.37    0.57
  -2   2   2   17.71    0.56
  -2   2   2   17.01    0.46
   1  -2  -2  249.70    5.44
   1  -2  -2  216.84    5.61
  -1   2   2  243.93    5.64
  -1   2   2  250.18    5.64
  -1   2   2  248.61    5.63
  -1   2   2  242.73    5.43
   0  -2  -2    2.98    0.17
   0  -2  -2    3.10    0.15
   0   2   2    3.43    0.15
   0   2   2    3.11    0.15
  -1  -2  -2  815.60   19.32
  -1  -2  -2  915.35   19.82
  -1  -2  -2  885.45   19.82
   1   2   2  854.10   19.33
   1   2   2  897.64   19.83
   1   2   2  847.17   19.81
  -2  -2  -2   36.71    0.90
  -2  -2  -2   36.73    1.00
  -2  -2  -2   36.01    0.92
   2   2   2   38.16    0.91
   2   2   2   39.36    0.94
  -3  -2  -2   47.89    1.15
  -3  -2  -2   47.72    1.27
  -3  -2  -2   46.16    1.15
   3   2   2   46.22    1.15
   3   2   2   47.17    1.15
  -4  -2  -2  205.08    4.55
  -4  -2  -2  204.91    4.67
   4   2   2  190.98    4.76
   4   2   2  194.04    4.56
   4   2   2  207.12    4.68
  -5  -2  -2   65.08    1.64
  -5  -2  -2   66.11    1.57
   5   2   2   64.08    1.75
   5   2   2   64.95    1.58
   5   2   2   67.09    1.65
  -6  -2  -2   73.87    1.74
  -6  -2  -2   73.64    1.87
   6   2   2   74.11    1.77
   6   2   2   71.86    1.99
  -7  -2  -2   16.10    0.59
  -7  -2  -2   16.15    0.48
   7   2   2   15.89    0.70
   7   2   2   16.49    0.49
  -8  -2  -2    9.45    0.47
   8   2   2    9.15    0.58
  -9  -2  -2   13.14    0.61
   9   2   2   13.71    0.73
  10   2   2   21.63    1.00
   9  -3  -2   11.66    0.71
  -9   3   2   11.51    0.72
   8  -3  -2    1.54    0.28
  -8   3   2    1.20    0.27
   7  -3  -2    0.04    0.14
  -7   3   2    0.41    0.19
   6  -3  -2   60.35    1.71
  -6   3   2   60.43    1.74
   5  -3  -2  101.17    2.63
  -5   3   2  105.46    2.68
   4  -3  -2   32.87    0.97
   4  -3  -2   31.92    0.79
  -4   3   2   31.52    0.78
  -4   3   2   33.61    1.00
   3  -3  -2    8.32    0.27
   3  -3  -2    8.28    0.36
  -3   3   2    8.77    0.27
  -3   3   2    7.75    0.37
   2  -3  -2   58.67    1.39
   2  -3  -2   57.88    1.49
  -2   3   2   58.70    1.38
  -2   3   2   59.51    1.50
  -2   3   2   55.74    1.50
   1  -3  -2  252.35    5.75
   1  -3  -2  256.32    5.93
   1  -3  -2  254.35    5.96
  -1   3   2  253.50    5.96
  -1   3   2  261.15    5.93
  -1   3   2  251.86    5.74
   0  -3  -2  662.59   14.76
   0  -3  -2  658.68   15.13
   0  -3  -2  663.06   15.17
   0   3   2  655.67   15.17
   0   3   2  648.37   14.75
   0   3   2  680.41   15.13
  -1  -3  -2  101.47    2.46
  -1  -3  -2   99.30    2.41
   1   3   2   99.00    2.41
   1   3   2  104.66    2.46
  -2  -3  -2  266.12    5.99
  -2  -3  -2  261.82    6.12
   2   3   2  275.59    6.13
   2   3   2  254.27    5.99
  -3  -3  -2   45.34    1.14
  -3  -3  -2   43.65    1.25
  -3  -3  -2   46.02    1.15
   3   3   2   46.76    1.16
   3   3   2   44.78    1.15
  -4  -3  -2  154.92    3.71
   4   3   2  157.30    3.71
   4   3   2  154.34    3.62
   4   3   2  159.06    3.81
  -5  -3  -2   88.20    2.15
   5   3   2   85.70    2.08
   5   3   2   82.35    2.25
   5   3   2   89.51    2.15
  -6  -3  -2   40.30    1.13
   6   3   2   40.26    1.25
   6   3   2   39.64    1.06
  -7  -3  -2    0.23    0.12
   7   3   2    0.26    0.09
   7   3   2    0.41    0.17
  -8  -3  -2   19.72    0.73
   8   3   2   18.94    0.86
  -9  -3  -2   42.74    1.31
   9   3   2   40.69    1.48
  10   3   2   11.42    0.77
   9  -4  -2    2.60    0.37
  -9   4   2    2.57    0.39
   8  -4  -2    1.24    0.26
  -8   4   2    1.34    0.31
   7  -4  -2   20.36    0.82
  -7   4   2   21.69    0.88
   6  -4  -2   61.26    1.74
  -6   4   2   63.21    1.80
   5  -4  -2   43.71    1.27
   5  -4  -2   41.88    1.06
  -5   4   2   47.70    1.35
  -5   4   2   43.45    1.06
   4  -4  -2   33.49    0.85
   4  -4  -2   32.68    0.98
  -4   4   2   33.31    0.84
  -4   4   2   32.42    1.02
   3  -4  -2   34.96    1.00
   3  -4  -2   35.86    0.91
  -3   4   2   35.13    0.90
   2  -4  -2  495.04   10.99
   2  -4  -2  484.57   10.69
   2  -4  -2  424.65   11.05
  -2   4   2  484.24   10.68
  -2   4   2  493.68   10.99
   1  -4  -2  326.07    7.27
   1  -4  -2  318.46    7.46
   1  -4  -2  317.76    7.52
  -1   4   2  328.90    7.47
  -1   4   2  317.38    7.26
   0  -4  -2   98.20    2.42
   0  -4  -2   97.10    2.42
   0   4   2   95.66    2.33
   0   4   2  103.31    2.42
  -1  -4  -2   23.66    0.71
  -1  -4  -2   22.89    0.68
   1   4   2   22.26    0.67
   1   4   2   23.00    0.70
  -2  -4  -2   77.29    1.94
  -2  -4  -2   79.83    2.01
   2   4   2   78.00    1.90
   2   4   2   77.92    1.94
  -3  -4  -2  251.28    5.93
  -3  -4  -2  253.88    6.03
   3   4   2  258.38    5.94
   3   4   2  249.16    5.79
  -4  -4  -2  285.57    6.63
  -4  -4  -2  273.77    6.50
   4   4   2  271.89    6.32
  -5  -4  -2    1.27    0.16
   5   4   2    1.30    0.19
  -6  -4  -2    2.18    0.24
   6   4   2    2.04    0.20
   6   4   2    1.90    0.26
  -7  -4  -2   23.72    0.82
   7   4   2   23.26    0.94
   7   4   2   23.19    0.73
  -8  -4  -2   72.41    1.99
   8   4   2   72.17    1.82
   8   4   2   72.03    2.17
  -9  -4  -2   28.50    1.03
   9   4   2   28.59    1.18
  10   4   2    0.72    0.28
   8  -5  -2   17.94    0.81
  -8   5   2   17.45    0.87
   7  -5  -2   29.21    1.02
  -7   5   2   29.62    1.11
   6  -5  -2   28.08    0.94
  -6   5   2   27.82    1.02
   5  -5  -2   14.48    0.58
  -5   5   2   14.17    0.64
  -5   5   2   14.81    0.45
   4  -5  -2   28.95    0.88
  -4   5   2   28.46    0.78
   3  -5  -2  101.69    2.66
   3  -5  -2  104.99    2.57
  -3   5   2  104.43    2.46
   2  -5  -2   83.65    2.21
   2  -5  -2   87.42    2.14
  -2   5   2   84.92    2.06
   1  -5  -2   12.97    0.52
   1  -5  -2   13.72    0.49
  -1   5   2   13.71    0.47
  -1   5   2   14.18    0.51
   0  -5  -2   66.35    1.71
   0  -5  -2   64.69    1.68
   0   5   2   63.65    1.62
  -1  -5  -2    4.21    0.28
  -1  -5  -2    4.94    0.29
   1   5   2    4.41    0.25
  -2  -5  -2  183.07    4.32
  -2  -5  -2  176.36    4.36
   2   5   2  181.15    4.21
  -3  -5  -2  277.71    6.55
  -3  -5  -2  272.47    6.47
   3   5   2  273.64    6.31
  -4  -5  -2   16.31    0.59
  -4  -5  -2   16.16    0.69
   4   5   2   16.25    0.57
  -5  -5  -2    2.70    0.25
   5   5   2    2.22    0.23
  -6  -5  -2   43.39    1.27
   6   5   2   43.00    1.39
   6   5   2   41.33    1.19
  -7  -5  -2   94.31    2.47
   7   5   2   92.97    2.33
   7   5   2   91.72    2.61
  -8  -5  -2   36.87    1.22
   8   5   2   37.62    1.37
   8   5   2   37.79    1.09
  -9  -5  -2    4.03    0.42
   9   5   2    4.07    0.47
  -8   6   2   22.71    1.01
   7  -6  -2   30.74    1.05
  -7   6   2   31.34    1.16
   6  -6  -2    5.05    0.37
  -6   6   2    5.96    0.46
   5  -6  -2    0.21    0.13
  -5   6   2    0.19    0.09
  -5   6   2    0.20    0.17
   4  -6  -2   15.32    0.58
   4  -6  -2   14.83    0.67
  -4   6   2   15.59    0.52
   3  -6  -2  141.38    3.54
   3  -6  -2  136.34    3.39
  -3   6   2  142.03    3.31
   2  -6  -2   33.19    1.05
   2  -6  -2   32.92    0.96
  -2   6   2   32.40    0.93
   1  -6  -2   38.95    1.12
   1  -6  -2   40.55    1.19
  -1   6   2   39.05    1.09
   0  -6  -2   59.58    1.60
   0   6   2   59.13    1.55
  -1  -6  -2   38.84    1.16
  -1  -6  -2   38.14    1.16
   1   6   2   40.87    1.11
  -2  -6  -2  182.41    4.41
  -2  -6  -2  183.09    4.44
   2   6   2  178.47    4.28
  -3  -6  -2   35.06    1.16
  -3  -6  -2   38.18    1.11
   3   6   2   36.66    1.07
  -4  -6  -2   11.16    0.59
  -4  -6  -2   11.06    0.50
   4   6   2   11.30    0.49
  -5  -6  -2   95.31    2.61
  -5  -6  -2   93.85    2.46
   5   6   2   91.60    2.36
  -6  -6  -2   55.39    1.76
  -6  -6  -2   53.81    1.58
   6   6   2   52.71    1.49
  -7  -6  -2   32.84    1.13
   7   6   2   33.44    1.04
   8   6   2    3.46    0.32
  -7   7   2    8.89    0.62
  -6   7   2    6.18    0.52
   5  -7  -2   13.78    0.68
   5  -7  -2   12.28    0.53
  -5   7   2   12.05    0.48
   4  -7  -2   11.42    0.64
   4  -7  -2   12.54    0.52
  -4   7   2   13.17    0.50
   3  -7  -2  156.09    3.80
   3  -7  -2  154.36    3.97
  -3   7   2  159.86    3.73
   2  -7  -2   15.02    0.65
   2  -7  -2   14.74    0.55
  -2   7   2   13.48    0.54
   1  -7  -2    0.71    0.19
   1  -7  -2    0.68    0.15
  -1   7   2    1.00    0.16
   0  -7  -2   60.83    1.69
   0  -7  -2   60.59    1.75
   0   7   2   64.88    1.67
  -1  -7  -2  198.29    4.83
  -1  -7  -2  203.33    4.87
   1   7   2  193.91    4.69
  -2  -7  -2   48.92    1.45
  -2  -7  -2   48.45    1.43
   2   7   2   48.58    1.37
  -3  -7  -2    0.28    0.16
  -3  -7  -2    0.26    0.14
   3   7   2    0.35    0.13
  -4  -7  -2   11.18    0.56
  -4  -7  -2   11.06    0.61
   4   7   2   10.84    0.52
  -5  -7  -2   63.01    1.83
  -5  -7  -2   64.31    1.98
   5   7   2   64.94    1.76
  -6  -7  -2   30.57    1.24
  -6  -7  -2   31.79    1.09
   6   7   2   30.09    1.01
  -7  -7  -2   11.65    0.78
  -7  -7  -2   11.34    0.64
   7   7   2   11.61    0.57
  -8  -7  -2    0.15    0.22
  -8  -7  -2    0.01    0.24
   8   7   2   -0.01    0.15
  -7   8   2    0.52    0.27
  -6   8   2   16.59    0.84
   5  -8  -2   46.31    1.55
  -5   8   2   45.71    1.29
   4  -8  -2   13.25    0.71
   4  -8  -2   13.19    0.54
  -4   8   2   13.01    0.55
   3  -8  -2   26.28    1.00
   3  -8  -2   24.85    0.82
  -3   8   2   25.06    0.84
   2  -8  -2    2.82    0.29
   2  -8  -2    2.73    0.35
  -2   8   2    2.83    0.29
   1  -8  -2   88.50    2.42
   1  -8  -2   85.41    2.29
  -1   8   2   89.23    2.27
   0  -8  -2  139.48    3.53
   0  -8  -2  144.45    3.64
   0   8   2  139.34    3.46
  -1  -8  -2    4.45    0.35
  -1  -8  -2    3.39    0.35
   1   8   2    3.71    0.32
  -2  -8  -2    0.79    0.20
  -2  -8  -2    0.73    0.19
   2   8   2    1.13    0.20
  -3  -8  -2   22.12    0.92
  -3  -8  -2   24.01    0.91
   3   8   2   23.88    0.85
  -4  -8  -2   19.52    0.90
  -4  -8  -2   20.11    0.83
   4   8   2   20.22    0.79
  -5  -8  -2   33.20    1.17
  -5  -8  -2   34.70    1.29
   5   8   2   33.16    1.12
  -6  -8  -2   23.79    0.95
  -6  -8  -2   21.97    1.06
   6   8   2   21.86    0.86
  -7  -8  -2    5.58    0.49
  -7  -8  -2    4.33    0.53
   7   8   2    5.23    0.43
   5  -9  -2   35.50    1.32
  -5   9   2   33.16    1.07
   4  -9  -2   13.06    0.75
  -4   9   2   11.08    0.55
   3  -9  -2   12.40    0.70
  -3   9   2   13.87    0.61
   2  -9  -2    3.04    0.31
   2  -9  -2    2.68    0.36
  -2   9   2    2.56    0.29
   1  -9  -2   51.51    1.63
   1  -9  -2   50.18    1.49
  -1   9   2   51.47    1.50
   0  -9  -2   16.35    0.69
   0  -9  -2   15.47    0.76
   0   9   2   16.36    0.69
  -1  -9  -2   17.43    0.80
  -1  -9  -2   16.43    0.73
   1   9   2   18.42    0.74
  -2  -9  -2   44.64    1.44
  -2  -9  -2   41.81    1.40
   2   9   2   44.37    1.36
  -3  -9  -2    9.78    0.61
  -3  -9  -2    9.28    0.61
   3   9   2   10.33    0.57
  -4  -9  -2   26.15    1.03
  -4  -9  -2   24.33    1.05
   4   9   2   25.86    0.97
  -5  -9  -2   32.57    1.32
  -5  -9  -2   33.66    1.22
   5   9   2   32.35    1.14
  -6  -9  -2    4.75    0.55
  -6  -9  -2    3.83    0.43
   6   9   2    4.01    0.42
   5 -10  -2   19.30    1.00
  -5  10   2   17.92    0.75
   4 -10  -2    3.56    0.46
  -4  10   2    3.62    0.38
   3 -10  -2    3.84    0.47
  -3  10   2    4.21    0.41
   2 -10  -2    8.21    0.63
  -2  10   2    7.84    0.52
   1 -10  -2   39.76    1.43
  -1  10   2   39.52    1.28
   0 -10  -2   32.58    1.25
   0 -10  -2   33.57    1.15
   0  10   2   33.76    1.15
  -1 -10  -2    7.19    0.58
  -1 -10  -2    7.58    0.53
   1  10   2    7.71    0.51
  -2 -10  -2    5.76    0.50
  -2 -10  -2    5.65    0.53
   2  10   2    5.04    0.46
  -3 -10  -2   25.73    1.10
  -3 -10  -2   28.86    1.15
   3  10   2   28.06    1.06
  -4 -10  -2   48.77    1.61
  -4 -10  -2   44.23    1.61
   4  10   2   45.76    1.50
  -5 -10  -2    3.17    0.45
  -5 -10  -2    3.97    0.46
   5  10   2    3.57    0.39
   3 -11  -2   26.75    1.22
  -3  11   2   26.81    1.02
   2 -11  -2   34.02    1.37
  -2  11   2   32.52    1.18
   1 -11  -2    8.65    0.67
  -1  11   2    7.24    0.53
   0 -11  -2    1.42    0.35
   0  11   2    1.68    0.29
  -1 -11  -2    2.62    0.42
   1  11   2    3.28    0.39
  -2 -11  -2   27.18    1.19
  -2 -11  -2   28.19    1.13
   2  11   2   27.04    1.08
  -3 -11  -2   33.28    1.32
  -3 -11  -2   31.34    1.28
   3  11   2   33.19    1.23
   1   9  -3    7.12    0.57
  -1  -9   3    7.01    0.62
   0   9  -3    7.43    0.57
   0  -9   3    7.64    0.66
  -1   9  -3    7.03    0.56
   1  -9   3    6.84    0.65
  -2   9  -3    4.27    0.44
   2  -9   3    4.97    0.54
  -3   9  -3    1.72    0.31
   3  -9   3    1.44    0.37
   3   8  -3    0.78    0.25
   3   8  -3    0.64    0.23
  -3  -8   3    0.38    0.27
   2   8  -3    2.75    0.33
  -2  -8   3    2.32    0.38
   1   8  -3   13.81    0.71
  -1  -8   3   14.14    0.79
   0   8  -3   18.29    0.80
   0  -8   3   17.50    0.89
  -1   8  -3   23.49    0.91
   1  -8   3   22.84    1.02
  -2   8  -3    2.70    0.33
   2  -8   3    1.79    0.35
  -3   8  -3    4.80    0.42
   3  -8   3    5.40    0.54
  -4   8  -3   63.81    1.86
   4  -8   3   66.18    2.06
  -5   8  -3   17.17    0.75
   5  -8   3   16.70    0.88
  -6   8  -3    2.73    0.32
   6  -8   3    3.46    0.46
   4   7  -3    3.20    0.39
   4   7  -3    3.20    0.35
  -4  -7   3    2.56    0.41
   3   7  -3    1.86    0.28
   3   7  -3    1.83    0.30
  -3  -7   3    1.29    0.30
   2   7  -3   19.17    0.78
   2   7  -3   17.99    0.78
  -2  -7   3   18.53    0.89
   1   7  -3   77.69    2.06
   1   7  -3   75.67    2.00
  -1  -7   3   67.36    2.17
   0   7  -3   60.74    1.77
   0  -7   3   61.71    1.71
   0  -7   3   63.43    1.92
  -1   7  -3   16.19    0.70
   1  -7   3   16.09    0.79
  -2   7  -3    0.52    0.17
   2  -7   3    0.42    0.22
  -3   7  -3   27.46    0.98
   3  -7   3   28.92    1.11
  -4   7  -3   63.40    1.79
   4  -7   3   63.87    1.95
  -5   7  -3   10.31    0.55
   5  -7   3   10.50    0.67
  -6   7  -3    7.60    0.46
   6  -7   3    6.99    0.59
  -7   7  -3    3.49    0.36
   7  -7   3    2.76    0.40
   6   6  -3   31.69    1.30
   6   6  -3   32.47    1.13
  -6  -6   3   33.46    1.37
   5   6  -3    8.23    0.60
   5   6  -3    8.12    0.50
  -5  -6   3    7.20    0.61
   4   6  -3    3.22    0.37
   4   6  -3    3.37    0.35
  -4  -6   3    2.64    0.38
   3   6  -3   17.82    0.76
   3   6  -3   17.03    0.72
  -3  -6   3   18.49    0.86
   2   6  -3  107.43    2.81
   2   6  -3  109.19    2.78
  -2  -6   3  107.83    2.97
   1   6  -3   83.92    2.20
   1   6  -3   83.14    2.22
  -1  -6   3   84.07    2.38
   0   6  -3    0.42    0.13
   0   6  -3    0.47    0.17
   0  -6   3    0.11    0.19
  -1   6  -3   13.27    0.59
   1  -6   3   12.98    0.66
   1  -6   3   12.55    0.48
  -2   6  -3   44.55    1.34
   2  -6   3   46.25    1.46
  -3   6  -3   54.49    1.55
   3  -6   3   55.73    1.68
  -4   6  -3   11.96    0.55
   4  -6   3   12.02    0.63
  -5   6  -3    9.13    0.47
   5  -6   3    8.57    0.57
  -6   6  -3   18.78    0.71
   6  -6   3   18.51    0.83
  -7   6  -3   14.34    0.60
   7  -6   3   15.90    0.78
   8  -6   3   20.43    0.91
   6   5  -3   15.71    0.67
   6   5  -3   14.91    0.81
  -6  -5   3   15.77    0.86
   5   5  -3    6.09    0.41
   5   5  -3    6.48    0.51
  -5  -5   3    5.01    0.51
   4   5  -3   16.18    0.66
   4   5  -3   16.26    0.74
  -4  -5   3   16.22    0.80
   3   5  -3   65.54    1.81
   3   5  -3   68.06    1.90
  -3  -5   3   66.73    1.99
   2   5  -3   51.37    1.49
   2   5  -3   52.05    1.48
  -2  -5   3   52.48    1.62
   1   5  -3   20.49    0.71
   1   5  -3   20.97    0.74
  -1  -5   3   20.46    0.83
   0   5  -3    8.72    0.38
   0   5  -3    8.42    0.43
  -1   5  -3  106.93    2.51
  -1   5  -3  105.87    2.61
   1  -5   3  103.64    2.51
   1  -5   3   99.14    2.73
  -2   5  -3  104.24    2.62
   2  -5   3  106.00    2.76
   2  -5   3  103.95    2.47
  -3   5  -3   95.98    2.42
   3  -5   3   95.87    2.55
  -4   5  -3   10.36    0.46
   4  -5   3    9.85    0.54
  -5   5  -3   14.94    0.58
   5  -5   3   14.81    0.67
  -6   5  -3   55.93    1.51
   6  -5   3   56.28    1.66
  -7   5  -3   88.21    2.25
   7  -5   3   90.58    2.46
   8  -5   3   28.99    1.06
  -9   5  -3    0.67    0.24
   7   4  -3   10.81    0.72
  -7  -4   3    9.92    0.72
   6   4  -3    0.98    0.26
   6   4  -3    0.82    0.17
  -6  -4   3    1.04    0.28
   5   4  -3   25.49    0.86
   5   4  -3   26.26    1.02
  -5  -4   3   26.51    1.06
   4   4  -3   67.35    1.81
   4   4  -3   68.52    1.96
  -4  -4   3   69.79    2.03
   3   4  -3   92.57    2.35
   3   4  -3   94.00    2.46
  -3  -4   3   92.29    2.54
   2   4  -3   34.79    1.04
   2   4  -3   36.28    1.08
  -2  -4   3   35.03    1.16
   1   4  -3   38.74    1.11
   1   4  -3   38.45    1.10
  -1  -4   3   38.65    1.22
   0   4  -3   61.68    1.67
   0   4  -3   65.36    1.63
   0  -4   3   63.49    1.78
  -1   4  -3  198.97    4.59
  -1   4  -3  189.66    4.61
   1  -4   3  196.37    4.60
   1  -4   3  202.11    4.80
  -2   4  -3  180.56    4.20
   2  -4   3  174.40    4.10
   2  -4   3  178.11    4.35
  -3   4  -3  149.99    3.65
   3  -4   3  157.53    3.82
  -4   4  -3   12.03    0.48
   4  -4   3   12.05    0.54
  -5   4  -3   26.45    0.82
   5  -4   3   26.97    0.90
  -6   4  -3   84.57    2.09
   6  -4   3   82.57    2.23
  -7   4  -3   68.17    1.74
   7  -4   3   68.04    1.90
  -8   4  -3    1.93    0.29
  -9   4  -3    0.28    0.19
   8   3  -3   12.69    0.82
  -8  -3   3   12.22    0.80
   7   3  -3    1.80    0.33
  -7  -3   3    1.40    0.32
   6   3  -3    5.36    0.34
   6   3  -3    6.10    0.50
  -6  -3   3    5.69    0.50
   5   3  -3   72.31    2.07
   5   3  -3   71.87    1.85
  -5  -3   3   72.31    2.12
   4   3  -3   99.84    2.67
   4   3  -3  101.42    2.49
  -4  -3   3  101.97    2.74
   3   3  -3  114.69    2.82
   3   3  -3  117.08    2.97
  -3  -3   3  118.01    3.04
   2   3  -3    0.07    0.09
   2   3  -3    0.23    0.11
  -2  -3   3    0.13    0.12
   1   3  -3    8.69    0.38
   1   3  -3    9.13    0.39
  -1  -3   3    9.65    0.46
   0   3  -3  320.94    7.50
   0   3  -3  323.92    7.40
   0  -3   3  323.16    7.51
   0  -3   3  328.20    7.66
  -1   3  -3  247.16    5.76
  -1   3  -3  252.32    5.79
   1  -3   3  253.18    5.97
   1  -3   3  249.12    5.80
  -2   3  -3   22.69    0.70
  -2   3  -3   22.88    0.57
   2  -3   3   22.76    0.58
   2  -3   3   22.92    0.75
  -3   3  -3    1.33    0.15
   3  -3   3    0.93    0.15
  -4   3  -3   28.32    0.83
   4  -3   3   29.51    0.90
  -5   3  -3  155.94    3.62
   5  -3   3  152.59    3.77
  -6   3  -3   30.26    0.81
  -6   3  -3   33.43    0.89
  -6   3  -3   31.43    0.82
   6  -3   3   29.04    0.96
  -7   3  -3    0.49    0.12
  -7   3  -3    0.26    0.11
  -8   3  -3    4.36    0.36
  -9   3  -3   39.49    1.26
   8   2  -3    5.50    0.56
  -8  -2   3    4.92    0.52
   7   2  -3    5.88    0.51
  -7  -2   3    5.67    0.53
   6   2  -3   34.55    1.21
   6   2  -3   32.39    0.94
  -6  -2   3   33.18    1.21
   5   2  -3   33.84    1.14
   5   2  -3   31.97    0.93
  -5  -2   3   32.91    1.15
   4   2  -3   24.45    0.87
   4   2  -3   24.43    0.73
  -4  -2   3   22.92    0.88
   3   2  -3   65.19    1.78
   3   2  -3   65.15    1.65
  -3  -2   3   66.82    1.84
   2   2  -3   20.98    0.64
   2   2  -3   20.78    0.69
  -2  -2   3   19.71    0.73
   1   2  -3   78.19    1.95
   1   2  -3   80.58    2.01
  -1  -2   3   80.59    2.08
   0   2  -3  212.18    4.90
   0   2  -3  213.88    4.97
   0  -2   3  213.74    4.99
   0  -2   3  212.26    5.08
  -1   2  -3   20.53    0.58
  -1   2  -3   21.16    0.64
   1  -2   3   21.67    0.68
   1  -2   3   21.75    0.60
  -2   2  -3    6.76    0.21
  -2   2  -3    6.40    0.29
   2  -2   3    6.85    0.32
   2  -2   3    6.90    0.23
  -3   2  -3   30.75    0.84
   3  -2   3   29.67    0.86
  -4   2  -3  125.44    2.83
  -4   2  -3  119.43    2.82
  -4   2  -3  121.99    2.88
   4  -2   3  121.44    2.97
  -5   2  -3  121.77    2.91
  -5   2  -3  125.18    2.93
  -5   2  -3  125.24    2.92
   5  -2   3  124.68    3.03
  -6   2  -3    0.62    0.11
  -6   2  -3    0.64    0.11
  -6   2  -3    0.60    0.10
   6  -2   3    0.52    0.13
  -7   2  -3    0.27    0.09
  -7   2  -3    0.36    0.13
  -7   2  -3    0.31    0.11
  -8   2  -3   23.03    0.79
  -9   2  -3   50.82    1.48
   8   1  -3    6.34    0.56
  -8  -1   3    6.19    0.54
   7   1  -3    5.61    0.52
  -7  -1   3    4.32    0.46
   6   1  -3   36.11    1.00
   6   1  -3   37.95    1.28
  -6  -1   3   37.20    1.28
   5   1  -3   45.68    1.14
   5   1  -3   41.95    1.35
  -5  -1   3   43.41    1.39
   4   1  -3   15.49    0.49
   4   1  -3   15.20    0.63
  -4  -1   3   15.16    0.65
   3   1  -3    8.50    0.33
   3   1  -3    8.00    0.41
  -3  -1   3    8.27    0.44
   2   1  -3   89.47    2.20
   2   1  -3   87.39    2.07
  -2  -1   3   83.46    2.23
   1   1  -3   91.49    2.16
   1   1  -3   92.09    2.24
  -1  -1   3   88.15    2.28
   0   1  -3   61.80    1.60
   0   1  -3   62.05    1.55
   0   1  -3   61.44    1.53
   0  -1   3   63.29    1.56
   0  -1   3   62.72    1.60
  -1   1  -3  106.58    2.59
  -1   1  -3  113.99    2.61
  -1   1  -3  111.79    2.67
   1  -1   3  109.43    2.67
   1  -1   3  109.83    2.62
  -2   1  -3  191.14    4.46
  -2   1  -3  187.05    4.39
   2  -1   3  190.24    4.47
   2  -1   3  193.25    4.40
  -3   1  -3   88.87    2.16
  -3   1  -3   92.04    2.11
   3  -1   3   86.43    2.15
  -4   1  -3   82.20    1.96
  -4   1  -3   82.82    1.98
  -4   1  -3   81.21    2.00
   4  -1   3   82.74    2.01
  -5   1  -3   13.93    0.44
  -5   1  -3   13.87    0.47
  -5   1  -3   14.87    0.46
  -5   1  -3   14.72    0.48
   5  -1   3   14.02    0.47
  -6   1  -3    1.45    0.14
  -6   1  -3    1.11    0.15
  -6   1  -3    1.20    0.14
  -7   1  -3   23.16    0.69
  -7   1  -3   25.21    0.68
  -7   1  -3   25.03    0.77
  -8   1  -3   13.29    0.54
   8  -1   3   13.14    0.58
  -9   1  -3   35.64    1.09
   9  -1   3   33.51    1.15
  10  -1   3    2.59    0.34
   8   0  -3    5.96    0.55
  -8   0   3    7.32    0.60
   7   0  -3   10.38    0.64
  -7   0   3    9.58    0.61
   6   0  -3  112.48    3.00
  -6   0   3  113.12    3.02
   5   0  -3    4.90    0.22
   5   0  -3    4.39    0.37
   5   0  -3    5.28    0.23
  -5   0   3    5.59    0.40
   4   0  -3   27.42    0.90
   4   0  -3   26.87    0.72
   4   0  -3   25.98    0.72
  -4   0   3   28.03    0.93
   3   0  -3   24.51    0.68
   3   0  -3   25.44    0.82
   3   0  -3   25.11    0.67
  -3   0   3   25.12    0.84
   2   0  -3  134.10    3.07
   2   0  -3  134.05    3.06
   2   0  -3  131.89    3.22
  -2   0   3  131.06    3.26
   1   0  -3   32.27    0.90
   1   0  -3   31.37    0.84
  -1   0   3   32.58    0.84
  -1   0   3   33.28    0.93
   0   0  -3  189.60    4.31
   0   0  -3  181.72    4.18
   0   0  -3  183.95    4.28
   0   0   3  177.60    4.18
   0   0   3  182.95    4.30
   0   0   3  181.63    4.31
  -1   0  -3  193.16    4.48
  -1   0  -3  183.36    4.39
  -1   0  -3  197.22    4.50
   1   0   3  194.68    4.50
   1   0   3  195.51    4.49
  -2   0  -3  120.87    2.86
  -2   0  -3  125.48    2.89
  -2   0  -3  124.85    2.90
   2   0   3  125.15    2.89
   2   0   3  123.48    2.91
   2   0   3  119.80    2.86
  -3   0  -3  242.85    5.54
  -3   0  -3  243.23    5.58
  -3   0  -3  241.80    5.45
   3   0   3  236.15    5.46
   3   0   3  245.62    5.58
   3   0   3  232.03    5.54
  -4   0  -3    8.97    0.33
  -4   0  -3    9.01    0.29
  -4   0  -3    8.91    0.31
  -4   0  -3    9.47    0.35
   4   0   3    9.23    0.29
   4   0   3    8.86    0.33
  -5   0  -3    1.40    0.13
  -5   0  -3    1.05    0.15
  -5   0  -3    1.12    0.11
  -5   0  -3    0.88    0.10
   5   0   3    0.83    0.11
  -6   0  -3   53.44    1.35
  -6   0  -3   52.97    1.29
  -6   0  -3   52.12    1.35
   6   0   3   51.49    1.30
  -7   0  -3  110.67    2.59
  -7   0  -3  113.78    2.73
   7   0   3  110.90    2.83
   7   0   3  109.96    2.60
  -8   0  -3    4.08    0.20
  -8   0  -3    3.54    0.28
   8   0   3    4.02    0.35
  -9   0  -3    6.46    0.40
   9   0   3    6.50    0.46
  10   0   3    0.49    0.21
   9  -1  -3    0.23    0.25
  -9   1   3    0.21    0.27
   8  -1  -3   18.45    0.90
  -8   1   3   17.24    0.88
   7  -1  -3   22.69    0.94
  -7   1   3   22.18    0.93
   6  -1  -3   24.80    0.91
  -6   1   3   21.70    0.89
   5  -1  -3    4.50    0.35
  -5   1   3    4.16    0.36
   4  -1  -3   24.53    0.63
   4  -1  -3   25.23    0.84
   4  -1  -3   24.10    0.63
  -4   1   3   24.58    0.85
   3  -1  -3  166.04    3.79
   3  -1  -3  172.27    4.04
  -3   1   3  162.31    4.07
   2  -1  -3    0.21    0.05
   2  -1  -3    0.20    0.09
  -2   1   3    0.25    0.06
  -2   1   3    0.14    0.09
   1  -1  -3   74.32    1.93
   1  -1  -3   75.37    1.82
   1  -1  -3   80.30    1.94
  -1   1   3   77.67    1.83
  -1   1   3   80.70    1.95
   0  -1  -3  327.73    7.58
   0  -1  -3  338.02    7.80
   0   1   3  345.36    7.82
   0   1   3  340.54    7.80
   0   1   3  335.71    7.59
  -1  -1  -3   12.23    0.38
  -1  -1  -3   13.18    0.37
  -1  -1  -3   12.61    0.41
   1   1   3   12.86    0.42
   1   1   3   13.23    0.38
   1   1   3   12.51    0.39
  -2  -1  -3  193.08    4.47
  -2  -1  -3  204.29    4.52
  -2  -1  -3  198.64    4.61
   2   1   3  195.65    4.60
   2   1   3  200.91    4.52
   2   1   3  188.47    4.48
  -3  -1  -3   53.95    1.32
  -3  -1  -3   54.51    1.39
   3   1   3   56.18    1.40
   3   1   3   52.96    1.33
  -4  -1  -3   62.42    1.53
  -4  -1  -3   62.26    1.64
  -4  -1  -3   65.66    1.62
  -4  -1  -3   65.06    1.50
  -4  -1  -3   62.26    1.50
   4   1   3   64.43    1.55
  -5  -1  -3   72.20    1.73
  -5  -1  -3   73.43    1.73
  -5  -1  -3   72.75    1.88
  -5  -1  -3   69.47    1.71
   5   1   3   71.14    1.73
  -6  -1  -3   41.06    1.04
  -6  -1  -3   42.51    1.09
  -6  -1  -3   41.12    1.08
   6   1   3   41.47    1.07
  -7  -1  -3   66.35    1.59
  -7  -1  -3   67.68    1.70
   7   1   3   65.48    1.83
   7   1   3   65.77    1.61
  -8  -1  -3    6.34    0.35
   8   1   3    6.67    0.45
   8   1   3    7.06    0.28
  -9  -1  -3    5.89    0.38
   9   1   3    6.80    0.49
  10   1   3    3.10    0.39
   9  -2  -3    3.03    0.42
  -9   2   3    2.56    0.42
   8  -2  -3   28.37    1.12
  -8   2   3   26.96    1.11
   7  -2  -3   25.63    1.01
  -7   2   3   26.82    1.03
   6  -2  -3    8.98    0.52
  -6   2   3    8.44    0.52
   5  -2  -3   12.31    0.58
  -5   2   3   12.67    0.60
   4  -2  -3   99.06    2.19
   4  -2  -3   94.31    2.45
  -4   2   3   93.13    2.48
  -4   2   3   94.92    2.19
   3  -2  -3  324.46    7.77
   3  -2  -3  334.05    7.44
  -3   2   3  337.37    7.82
  -3   2   3  331.87    7.44
   2  -2  -3    2.34    0.13
  -2   2   3    2.39    0.21
  -2   2   3    2.34    0.14
   1  -2  -3   58.11    1.54
   1  -2  -3   59.08    1.43
   1  -2  -3   62.21    1.53
  -1   2   3   60.47    1.54
  -1   2   3   62.32    1.56
  -1   2   3   57.67    1.43
   0  -2  -3  356.88    8.12
   0  -2  -3  346.60    7.88
   0  -2  -3  363.53    8.11
   0   2   3  338.38    8.12
   0   2   3  352.07    7.89
   0   2   3  350.81    8.12
  -1  -2  -3  437.05    9.80
  -1  -2  -3  411.96    9.53
   1   2   3  415.36    9.75
   1   2   3  425.95    9.54
   1   2   3  415.94    9.76
   1   2   3  445.45    9.81
  -2  -2  -3  180.13    4.03
  -2  -2  -3  169.51    4.17
   2   2   3  175.16    4.06
   2   2   3  183.15    4.18
   2   2   3  178.26    4.05
   2   2   3  174.19    4.06
  -3  -2  -3   40.02    1.14
  -3  -2  -3   42.06    1.05
   3   2   3   41.51    1.07
   3   2   3   44.36    1.15
  -4  -2  -3   18.11    0.47
  -4  -2  -3   17.95    0.53
  -4  -2  -3   18.01    0.63
   4   2   3   18.09    0.54
   4   2   3   18.49    0.47
  -5  -2  -3   17.95    0.53
  -5  -2  -3   17.20    0.65
  -5  -2  -3   16.90    0.49
   5   2   3   17.12    0.49
   5   2   3   17.27    0.53
  -6  -2  -3  108.77    2.64
   6   2   3  113.57    2.64
   6   2   3  106.73    2.59
  -7  -2  -3   67.02    1.71
   7   2   3   68.76    1.65
   7   2   3   64.86    1.88
  -8  -2  -3    5.57    0.33
   8   2   3    5.15    0.26
   8   2   3    5.14    0.41
  -9  -2  -3    9.54    0.51
   9   2   3    8.84    0.59
  10   2   3   19.23    0.93
   9  -3  -3   34.10    1.33
  -9   3   3   33.17    1.32
   8  -3  -3   19.62    0.89
  -8   3   3   18.77    0.91
   7  -3  -3    1.87    0.29
  -7   3   3    2.05    0.32
   6  -3  -3    7.33    0.48
  -6   3   3    7.14    0.49
   5  -3  -3  122.59    3.10
  -5   3   3  119.97    3.13
   4  -3  -3   66.50    1.78
   4  -3  -3   64.59    1.54
  -4   3   3   63.71    1.54
  -4   3   3   68.28    1.82
   3  -3  -3  138.90    3.35
   3  -3  -3  137.81    3.13
  -3   3   3  135.30    3.38
  -3   3   3  134.75    3.12
   2  -3  -3   26.41    0.66
   2  -3  -3   24.25    0.76
  -2   3   3   21.76    0.74
  -2   3   3   24.85    0.65
   1  -3  -3   47.31    1.14
   1  -3  -3   45.36    1.23
  -1   3   3   46.69    1.14
  -1   3   3   44.18    1.21
   0  -3  -3    0.05    0.08
   0   3   3    0.21    0.07
   0   3   3    0.15    0.07
   0   3   3    0.13    0.08
  -1  -3  -3  350.76    7.90
  -1  -3  -3  337.53    7.72
  -1  -3  -3  333.48    7.95
   1   3   3  331.42    7.72
   1   3   3  356.13    7.96
   1   3   3  345.61    7.90
  -2  -3  -3  284.85    6.58
  -2  -3  -3  283.29    6.68
  -2  -3  -3  293.27    6.47
   2   3   3  273.65    6.47
   2   3   3  304.87    6.70
   2   3   3  274.37    6.58
  -3  -3  -3    0.55    0.12
  -3  -3  -3    0.67    0.08
   3   3   3    0.89    0.11
   3   3   3    1.02    0.09
  -4  -3  -3   26.16    0.85
  -4  -3  -3   25.88    0.68
   4   3   3   25.39    0.73
   4   3   3   25.83    0.68
  -5  -3  -3  172.53    4.10
  -5  -3  -3  177.33    4.31
   5   3   3  178.04    4.10
   5   3   3  170.77    4.05
  -6  -3  -3  139.94    3.36
  -6  -3  -3  138.38    3.57
   6   3   3  137.48    3.29
   6   3   3  144.67    3.36
  -7  -3  -3   11.68    0.46
   7   3   3   11.68    0.44
  -8  -3  -3   13.29    0.53
   8   3   3   13.24    0.47
   8   3   3   12.24    0.67
   9   3   3   23.07    1.01
   8  -4  -3    1.00    0.27
  -8   4   3    0.88    0.28
   7  -4  -3    2.46    0.32
  -7   4   3    2.56    0.35
   6  -4  -3   33.20    1.12
  -6   4   3   33.53    1.16
   5  -4  -3   90.42    2.38
  -5   4   3   93.06    2.45
  -5   4   3   88.31    2.09
   4  -4  -3   22.16    0.77
   4  -4  -3   22.18    0.61
  -4   4   3   22.59    0.60
  -4   4   3   21.28    0.79
   3  -4  -3   42.95    1.08
   3  -4  -3   42.00    1.21
  -3   4   3   41.55    1.06
  -3   4   3   43.21    1.24
   2  -4  -3    0.09    0.10
   2  -4  -3    0.34    0.08
  -2   4   3    0.02    0.08
  -2   4   3    0.07    0.06
   1  -4  -3   34.54    0.98
   1  -4  -3   33.45    0.98
  -1   4   3   34.04    0.90
   0  -4  -3  313.66    7.34
   0  -4  -3  315.44    7.34
   0   4   3  314.65    7.12
  -1  -4  -3  303.92    6.96
  -1  -4  -3  302.34    6.92
   1   4   3  295.60    6.91
   1   4   3  286.66    6.74
  -2  -4  -3    6.42    0.33
  -2  -4  -3    6.19    0.27
   2   4   3    6.10    0.27
  -3  -4  -3  106.64    2.68
  -3  -4  -3  103.37    2.53
   3   4   3  103.04    2.52
   3   4   3  109.07    2.54
  -4  -4  -3  307.27    7.29
  -4  -4  -3  323.85    7.47
   4   4   3  312.78    7.16
   4   4   3  314.30    7.30
  -5  -4  -3   62.69    1.84
  -5  -4  -3   66.03    1.66
   5   4   3   66.00    1.65
   5   4   3   65.87    1.66
  -6  -4  -3   33.69    0.96
  -6  -4  -3   33.33    1.15
   6   4   3   32.77    0.95
  -7  -4  -3    6.38    0.49
  -7  -4  -3    6.96    0.36
   7   4   3    6.18    0.33
  -8  -4  -3   23.94    0.81
   8   4   3   23.85    0.76
   8  -5  -3    1.08    0.28
  -8   5   3    1.67    0.35
   7  -5  -3   21.37    0.88
  -7   5   3   21.78    0.94
   6  -5  -3   11.55    0.58
  -6   5   3   11.71    0.64
   5  -5  -3   63.79    1.75
  -5   5   3   61.16    1.51
  -5   5   3   63.23    1.82
   4  -5  -3   21.93    0.76
  -4   5   3   21.12    0.61
  -4   5   3   21.79    0.81
   3  -5  -3   -0.07    0.10
  -3   5   3   -0.10    0.10
  -3   5   3    0.13    0.08
   2  -5  -3  134.91    3.42
   2  -5  -3  139.00    3.38
  -2   5   3  140.19    3.23
   1  -5  -3  539.88   12.36
   1  -5  -3  521.24   12.41
  -1   5   3  543.48   12.02
   0  -5  -3   87.19    2.23
   0  -5  -3   87.76    2.25
   0   5   3   90.85    2.15
  -1  -5  -3   25.00    0.80
  -1  -5  -3   24.82    0.76
   1   5   3   24.27    0.73
  -2  -5  -3   53.80    1.42
  -2  -5  -3   53.66    1.50
   2   5   3   54.19    1.40
  -3  -5  -3  322.14    7.42
  -3  -5  -3  321.20    7.53
   3   5   3  310.13    7.26
  -4  -5  -3   89.65    2.31
  -4  -5  -3   95.23    2.49
   4   5   3   95.12    2.31
  -5  -5  -3   15.11    0.54
  -5  -5  -3   14.68    0.68
   5   5   3   15.45    0.56
  -6  -5  -3    1.40    0.18
  -6  -5  -3    0.95    0.23
   6   5   3    1.19    0.18
  -7  -5  -3    2.11    0.33
  -7  -5  -3    2.01    0.23
   7   5   3    1.73    0.21
  -8  -5  -3   62.15    1.73
  -8  -5  -3   62.88    2.00
   8   5   3   60.68    1.64
  -9  -5  -3   18.68    0.98
 -10  -5  -3    0.41    0.32
   8  -6  -3    7.55    0.57
  -8   6   3    7.81    0.66
   7  -6  -3   38.52    1.28
  -7   6   3   38.66    1.38
   6  -6  -3   17.12    0.73
  -6   6   3   18.45    0.81
   5  -6  -3    8.70    0.48
  -5   6   3    8.01    0.33
  -5   6   3    8.68    0.53
   4  -6  -3   13.72    0.58
  -4   6   3   14.86    0.66
  -4   6   3   14.48    0.49
   3  -6  -3   56.69    1.55
   3  -6  -3   54.31    1.62
  -3   6   3   57.56    1.44
   2  -6  -3  170.35    4.18
   2  -6  -3  172.59    4.26
  -2   6   3  174.81    4.03
   1  -6  -3   21.33    0.75
   1  -6  -3   21.41    0.73
  -1   6   3   20.99    0.67
   0  -6  -3    1.86    0.21
   0  -6  -3    2.06    0.22
   0   6   3    2.12    0.21
  -1  -6  -3    7.68    0.41
  -1  -6  -3    8.04    0.40
  -2  -6  -3   34.64    1.09
  -2  -6  -3   35.23    1.03
   2   6   3   33.63    1.00
  -3  -6  -3   71.13    1.99
  -3  -6  -3   73.20    1.89
   3   6   3   71.35    1.86
  -4  -6  -3   33.04    1.14
  -4  -6  -3   34.27    1.01
   4   6   3   33.95    1.01
  -5  -6  -3   11.49    0.50
  -5  -6  -3   10.65    0.60
   5   6   3   11.26    0.50
  -6  -6  -3    0.19    0.14
  -6  -6  -3    0.07    0.18
   6   6   3   -0.03    0.13
  -7  -6  -3   46.63    1.67
  -7  -6  -3   49.85    1.46
   7   6   3   51.32    1.41
  -8  -6  -3   52.26    1.54
  -8  -6  -3   52.08    1.80
   8   6   3   49.53    1.44
  -9  -6  -3    1.78    0.41
  -7   7   3   51.86    1.72
   6  -7  -3    5.40    0.41
  -6   7   3    5.13    0.48
   5  -7  -3   -0.13    0.13
  -5   7   3    0.12    0.11
  -5   7   3   -0.08    0.16
   4  -7  -3   13.73    0.67
   4  -7  -3   13.43    0.58
  -4   7   3   13.82    0.51
   3  -7  -3   43.07    1.26
   3  -7  -3   41.30    1.34
  -3   7   3   42.26    1.17
   2  -7  -3   98.96    2.57
   2  -7  -3  101.39    2.68
  -2   7   3  102.67    2.49
   1  -7  -3    0.34    0.17
   1  -7  -3    0.52    0.14
  -1   7   3    0.34    0.12
   0  -7  -3    0.57    0.16
   0  -7  -3    0.53    0.17
   0   7   3    0.66    0.14
  -1  -7  -3   62.66    1.80
  -1  -7  -3   67.93    1.81
   1   7   3   65.28    1.73
  -2  -7  -3  110.01    2.82
  -2  -7  -3  111.82    2.87
   2   7   3  108.76    2.74
  -3  -7  -3   46.28    1.34
  -3  -7  -3   43.81    1.40
   3   7   3   46.38    1.31
  -4  -7  -3    0.07    0.16
  -4  -7  -3   -0.04    0.14
   4   7   3    0.15    0.12
  -5  -7  -3   42.97    1.29
  -5  -7  -3   42.66    1.45
   5   7   3   41.86    1.26
  -6  -7  -3   70.35    1.95
  -6  -7  -3   69.52    2.15
   6   7   3   70.95    1.91
  -7  -7  -3   58.51    1.92
  -7  -7  -3   54.33    1.65
   7   7   3   57.00    1.61
  -8  -7  -3    6.57    0.64
  -8  -7  -3    6.55    0.50
   8   7   3    7.23    0.46
  -9  -7  -3    1.59    0.40
  -7   8   3    8.10    0.67
  -6   8   3    0.53    0.25
   5  -8  -3    9.67    0.52
  -5   8   3    9.95    0.47
  -5   8   3   10.75    0.64
   4  -8  -3   49.10    1.43
   4  -8  -3   50.41    1.60
  -4   8   3   48.42    1.35
   3  -8  -3   28.61    0.95
   3  -8  -3   29.04    1.07
  -3   8   3   28.14    0.90
   2  -8  -3   12.65    0.67
   2  -8  -3   12.60    0.57
  -2   8   3   14.18    0.57
   1  -8  -3    2.02    0.26
   1  -8  -3    2.41    0.31
  -1   8   3    2.23    0.24
   0  -8  -3  111.03    2.93
   0  -8  -3  111.04    2.89
   0   8   3  113.22    2.80
  -1  -8  -3  121.77    3.13
  -1  -8  -3  121.34    3.12
   1   8   3  118.40    3.00
  -2  -8  -3   29.86    1.04
  -2  -8  -3   27.90    1.00
   2   8   3   29.75    0.96
  -3  -8  -3   15.88    0.74
  -3  -8  -3   16.70    0.70
   3   8   3   16.27    0.67
  -4  -8  -3    3.47    0.37
  -4  -8  -3    3.73    0.41
   4   8   3    3.29    0.34
  -5  -8  -3   86.97    2.59
  -5  -8  -3   92.78    2.46
   5   8   3   91.00    2.39
  -6  -8  -3   39.57    1.30
  -6  -8  -3   39.86    1.49
   6   8   3   39.89    1.27
  -7  -8  -3    8.43    0.68
  -7  -8  -3    8.21    0.55
   7   8   3    8.44    0.53
  -8  -8  -3    1.91    0.41
   8   8   3    2.07    0.29
  -6   9   3    4.50    0.50
   5  -9  -3   35.59    1.34
   4  -9  -3   29.27    1.17
  -4   9   3   29.44    0.96
   3  -9  -3    1.59    0.24
   3  -9  -3    1.68    0.31
  -3   9   3    1.87    0.25
   2  -9  -3   17.10    0.81
   2  -9  -3   15.89    0.68
  -2   9   3   16.56    0.67
   1  -9  -3   46.02    1.51
   1  -9  -3   46.06    1.41
  -1   9   3   47.73    1.39
   0  -9  -3   50.79    1.58
   0  -9  -3   49.51    1.51
   0   9   3   48.81    1.45
  -1  -9  -3   25.98    1.00
  -1  -9  -3   24.40    0.96
   1   9   3   26.03    0.92
  -2  -9  -3   29.72    1.09
  -2  -9  -3   31.73    1.10
   2   9   3   28.52    1.01
  -3  -9  -3   11.39    0.61
  -3  -9  -3   11.39    0.65
   3   9   3   11.35    0.59
  -4  -9  -3    4.87    0.49
  -4  -9  -3    4.97    0.45
   4   9   3    5.17    0.42
  -5  -9  -3   42.34    1.56
  -5  -9  -3   46.26    1.46
   5   9   3   43.82    1.40
  -6  -9  -3   11.24    0.65
  -6  -9  -3   11.56    0.77
   6   9   3   11.91    0.64
  -7  -9  -3    4.64    0.59
  -7  -9  -3    4.30    0.45
   7   9   3    4.31    0.44
   5 -10  -3   29.80    1.27
   4 -10  -3   23.19    1.06
  -4  10   3   21.03    0.82
   3 -10  -3    2.81    0.39
  -3  10   3    2.24    0.29
   2 -10  -3    3.63    0.43
  -2  10   3    4.02    0.39
   1 -10  -3   13.90    0.76
   1 -10  -3   13.99    0.67
  -1  10   3   14.54    0.67
   0 -10  -3   47.42    1.56
   0 -10  -3   45.87    1.48
   0  10   3   47.61    1.45
  -1 -10  -3   19.16    0.87
  -1 -10  -3   17.52    0.81
   1  10   3   17.92    0.79
  -2 -10  -3    2.02    0.33
  -2 -10  -3    1.88    0.31
   2  10   3    2.04    0.29
  -3 -10  -3    7.51    0.59
  -3 -10  -3    8.53    0.60
   3  10   3    7.70    0.53
  -4 -10  -3   30.87    1.17
  -4 -10  -3   29.53    1.22
   4  10   3   30.99    1.12
  -5 -10  -3   20.87    0.94
  -5 -10  -3   19.60    1.00
   5  10   3   20.17    0.88
  -6 -10  -3    2.58    0.38
  -6 -10  -3    2.15    0.43
   6  10   3    2.08    0.32
   3 -11  -3    4.44    0.54
  -3  11   3    4.57    0.45
   2 -11  -3   11.66    0.77
  -2  11   3   11.49    0.65
   1 -11  -3   12.50    0.79
  -1  11   3   12.48    0.67
   0 -11  -3   12.40    0.76
   0  11   3   11.37    0.64
  -1 -11  -3    1.63    0.36
  -1 -11  -3    1.57    0.32
   1  11   3    1.90    0.31
  -2 -11  -3    6.38    0.60
  -2 -11  -3    8.04    0.61
   2  11   3    9.00    0.58
  -3 -11  -3   20.02    0.96
  -3 -11  -3   18.84    0.94
   3  11   3   18.06    0.86
  -4 -11  -3   22.60    1.03
  -4 -11  -3   21.97    1.06
   4  11   3   22.46    0.98
   1   8  -4    5.33    0.49
  -1  -8   4    6.05    0.60
   0   8  -4   32.81    1.19
   0  -8   4   32.44    1.31
  -1   8  -4   25.08    1.00
   1  -8   4   24.24    1.10
  -2   8  -4    4.89    0.45
   2  -8   4    4.54    0.53
  -3   8  -4    1.88    0.31
   3  -8   4    1.55    0.36
  -4   8  -4   15.52    0.77
   4  -8   4   17.22    0.92
  -5   8  -4   17.76    0.81
   5  -8   4   18.83    0.98
   3   7  -4    4.89    0.49
   3   7  -4    4.93    0.43
  -3  -7   4    4.56    0.54
   2   7  -4    1.42    0.27
   2   7  -4    1.26    0.25
  -2  -7   4    1.44    0.33
   1   7  -4   37.43    1.27
   1   7  -4   38.20    1.22
  -1  -7   4   37.98    1.40
   0   7  -4   33.55    1.15
   0  -7   4   32.59    1.27
  -1   7  -4    6.40    0.47
   1  -7   4    6.42    0.54
  -2   7  -4    4.79    0.43
   2  -7   4    4.39    0.48
  -3   7  -4   11.34    0.60
   3  -7   4   10.76    0.66
  -4   7  -4   49.11    1.53
   4  -7   4   52.35    1.70
  -5   7  -4   46.55    1.45
   5  -7   4   48.10    1.62
  -6   7  -4    8.83    0.53
   6  -7   4    9.14    0.67
   5   6  -4   21.27    0.89
   5   6  -4   23.41    1.04
  -5  -6   4   21.69    1.11
   4   6  -4    1.03    0.26
   4   6  -4    1.55    0.25
  -4  -6   4    2.15    0.39
   3   6  -4    5.66    0.46
   3   6  -4    4.77    0.41
  -3  -6   4    4.86    0.51
   2   6  -4   23.63    0.91
   2   6  -4   25.33    0.92
  -2  -6   4   24.44    1.04
   1   6  -4   40.74    1.26
   1   6  -4   42.24    1.32
  -1  -6   4   43.03    1.46
   0   6  -4   61.25    1.75
   0   6  -4   61.90    1.67
   0  -6   4   61.49    1.88
  -1   6  -4   44.80    1.24
  -1   6  -4   45.28    1.38
   1  -6   4   46.70    1.50
  -2   6  -4   22.44    0.84
   2  -6   4   23.02    0.94
  -3   6  -4   32.21    1.07
   3  -6   4   31.85    1.17
  -4   6  -4   59.54    1.69
   4  -6   4   60.20    1.83
  -5   6  -4   38.96    1.22
   5  -6   4   39.51    1.35
  -6   6  -4   12.19    0.58
   6  -6   4   11.77    0.68
  -7   6  -4   11.42    0.57
   7  -6   4   12.00    0.69
   8  -6   4   11.66    0.70
   5   5  -4    6.95    0.56
   5   5  -4    6.96    0.46
  -5  -5   4    6.43    0.60
   4   5  -4   11.33    0.56
   4   5  -4   11.46    0.65
  -4  -5   4   11.39    0.72
   3   5  -4   14.78    0.69
   3   5  -4   14.10    0.63
  -3  -5   4   14.75    0.77
   2   5  -4   61.95    1.73
   2   5  -4   60.45    1.75
  -2  -5   4   62.29    1.90
   1   5  -4  135.78    3.44
   1   5  -4  140.48    3.43
  -1  -5   4  137.74    3.63
   0   5  -4   54.82    1.48
   0   5  -4   54.55    1.55
   0  -5   4   54.28    1.67
  -1   5  -4    3.91    0.24
  -1   5  -4    3.62    0.33
   1  -5   4    3.83    0.38
  -2   5  -4   59.36    1.65
   2  -5   4   59.61    1.75
  -3   5  -4   66.23    1.82
   3  -5   4   68.20    1.93
  -4   5  -4   11.31    0.53
   4  -5   4   11.55    0.59
  -5   5  -4   15.26    0.62
   5  -5   4   14.90    0.70
  -6   5  -4   13.44    0.57
   6  -5   4   12.97    0.66
  -7   5  -4   13.34    0.58
   7  -5   4   14.49    0.70
   8  -5   4   11.17    0.64
   6   4  -4   16.28    0.88
  -6  -4   4   17.19    0.93
   5   4  -4   13.07    0.58
   5   4  -4   13.15    0.72
  -5  -4   4   12.93    0.76
   4   4  -4   16.10    0.74
   4   4  -4   15.92    0.65
  -4  -4   4   17.77    0.83
   3   4  -4   21.62    0.83
   3   4  -4   20.14    0.75
  -3  -4   4   21.60    0.91
   2   4  -4  125.61    3.13
   2   4  -4  125.78    3.06
  -2  -4   4  117.99    3.25
   1   4  -4   18.78    0.65
   1   4  -4   16.23    0.64
  -1  -4   4   16.16    0.73
   0   4  -4    1.41    0.20
   0   4  -4    1.88    0.19
   0  -4   4    1.79    0.25
  -1   4  -4   19.40    0.58
  -1   4  -4   18.12    0.68
   1  -4   4   18.99    0.75
   1  -4   4   18.49    0.61
  -2   4  -4   86.93    2.05
  -2   4  -4   84.96    2.19
   2  -4   4   84.57    2.29
   2  -4   4   86.35    2.07
  -3   4  -4   70.38    1.84
   3  -4   4   69.94    1.94
  -4   4  -4   12.92    0.52
   4  -4   4   11.68    0.57
  -5   4  -4    0.40    0.13
   5  -4   4    0.29    0.16
  -6   4  -4    3.96    0.31
   6  -4   4    3.86    0.36
  -7   4  -4   90.73    2.30
   7  -4   4   91.77    2.44
  -8   4  -4   45.44    1.32
   8  -4   4   46.19    1.42
   7   3  -4   13.71    0.82
  -7  -3   4   13.12    0.82
   6   3  -4    0.90    0.26
  -6  -3   4    1.15    0.30
   5   3  -4    2.01    0.31
   5   3  -4    1.88    0.22
  -5  -3   4    2.11    0.35
   4   3  -4   47.36    1.46
   4   3  -4   45.41    1.30
  -4  -3   4   44.14    1.49
   3   3  -4   73.51    2.01
   3   3  -4   69.61    1.87
  -3  -3   4   74.01    2.09
   2   3  -4    8.76    0.42
   2   3  -4    8.60    0.45
  -2  -3   4    8.98    0.52
   1   3  -4   13.62    0.53
   1   3  -4   13.98    0.53
  -1  -3   4   13.14    0.60
   0   3  -4   51.92    1.42
   0   3  -4   53.19    1.40
   0  -3   4   53.02    1.52
  -1   3  -4   99.57    2.44
  -1   3  -4   96.10    2.38
   1  -3   4   99.96    2.55
   1  -3   4   97.75    2.41
  -2   3  -4   72.54    1.75
  -2   3  -4   71.20    1.86
   2  -3   4   74.41    1.78
   2  -3   4   73.03    1.94
  -3   3  -4   66.20    1.70
   3  -3   4   65.62    1.77
  -4   3  -4    0.01    0.09
   4  -3   4    0.05    0.11
  -5   3  -4   22.89    0.74
   5  -3   4   24.20    0.80
  -6   3  -4  111.04    2.70
   6  -3   4  110.94    2.81
  -7   3  -4   36.18    1.04
   7  -3   4   36.86    1.13
  -8   3  -4    4.26    0.35
  -8   3  -4    3.67    0.29
   7   2  -4    3.76    0.45
  -7  -2   4    3.67    0.46
   6   2  -4    0.61    0.23
  -6  -2   4    0.57    0.26
   5   2  -4   17.47    0.63
   5   2  -4   18.41    0.82
  -5  -2   4   18.54    0.85
   4   2  -4   79.40    2.19
   4   2  -4   77.11    1.98
  -4  -2   4   79.48    2.25
   3   2  -4   40.92    1.25
   3   2  -4   41.10    1.13
  -3  -2   4   39.45    1.30
   2   2  -4    3.33    0.28
   2   2  -4    3.55    0.25
  -2  -2   4    3.73    0.33
   1   2  -4    3.53    0.24
   1   2  -4    3.27    0.24
  -1  -2   4    3.50    0.31
   0   2  -4   70.34    1.81
   0   2  -4   72.04    1.81
   0  -2   4   72.74    1.91
  -1   2  -4  123.58    3.05
  -1   2  -4  128.01    3.07
   1  -2   4  129.86    3.19
   1  -2   4  132.77    3.09
  -2   2  -4   93.94    2.25
  -2   2  -4   95.37    2.31
   2  -2   4   95.61    2.27
   2  -2   4   93.60    2.39
  -3   2  -4    0.46    0.12
  -3   2  -4    0.74    0.09
   3  -2   4    0.36    0.07
  -4   2  -4   13.73    0.48
  -4   2  -4   13.31    0.36
  -4   2  -4   13.01    0.37
   4  -2   4   12.96    0.49
  -5   2  -4  187.32    4.24
  -5   2  -4  184.78    4.26
  -5   2  -4  176.51    4.21
   5  -2   4  182.44    4.37
  -6   2  -4   12.50    0.46
  -6   2  -4   12.24    0.41
  -6   2  -4   11.62    0.38
   6  -2   4   11.92    0.48
  -7   2  -4   13.76    0.50
  -7   2  -4   13.89    0.49
  -8   2  -4   16.91    0.56
  -8   2  -4   17.00    0.63
   8   1  -4    2.16    0.38
  -8  -1   4    2.98    0.44
   7   1  -4    7.74    0.59
  -7  -1   4    7.75    0.61
   6   1  -4    0.05    0.17
  -6  -1   4    0.11    0.20
   5   1  -4   77.53    2.19
   5   1  -4   77.47    1.92
  -5  -1   4   76.92    2.23
   4   1  -4   42.37    1.15
   4   1  -4   43.11    1.34
  -4  -1   4   44.54    1.39
   3   1  -4   -0.05    0.11
   3   1  -4    0.80    0.12
  -3  -1   4   -0.06    0.12
   2   1  -4   23.96    0.79
   2   1  -4   23.05    0.71
  -2  -1   4   24.88    0.85
   1   1  -4   51.86    1.41
   1   1  -4   52.31    1.35
  -1  -1   4   53.99    1.48
   0   1  -4   95.09    2.25
   0   1  -4   91.60    2.28
   0  -1   4   91.05    2.35
  -1   1  -4   41.16    1.09
  -1   1  -4   41.79    1.11
   1  -1   4   42.75    1.12
   1  -1   4   41.66    1.15
  -2   1  -4    0.57    0.09
  -2   1  -4    0.72    0.12
   2  -1   4    0.45    0.09
   2  -1   4    0.57    0.11
  -3   1  -4    3.36    0.17
  -3   1  -4    2.88    0.20
   3  -1   4    3.41    0.18
   3  -1   4    3.45    0.21
  -4   1  -4   68.67    1.64
  -4   1  -4   68.83    1.66
  -4   1  -4   66.98    1.69
   4  -1   4   65.26    1.68
  -5   1  -4  132.07    3.08
  -5   1  -4  133.49    3.11
  -5   1  -4  128.17    3.12
   5  -1   4  126.84    3.12
  -6   1  -4   10.21    0.39
  -6   1  -4   10.54    0.41
   6  -1   4   10.36    0.40
  -7   1  -4    1.35    0.18
  -7   1  -4    1.49    0.15
  -7   1  -4    1.59    0.16
  -8   1  -4   29.94    0.90
  -8   1  -4   29.80    0.97
  -8   1  -4   30.59    0.84
  -9   1  -4   12.71    0.62
   8   0  -4    0.73    0.28
  -8   0   4    0.12    0.25
   7   0  -4    9.51    0.64
  -7   0   4    8.90    0.63
   6   0  -4   28.00    1.07
  -6   0   4   27.95    1.09
   5   0  -4   91.77    2.48
   5   0  -4   90.53    2.16
  -5   0   4   89.05    2.50
   4   0  -4    5.75    0.27
   4   0  -4    5.84    0.39
  -4   0   4    5.51    0.42
   3   0  -4    3.72    0.21
   3   0  -4    3.45    0.29
  -3   0   4    3.83    0.32
   2   0  -4  243.51    5.68
   2   0  -4  243.92    5.91
  -2   0   4  261.78    6.00
   1   0  -4  250.49    5.94
  -1   0   4  252.44    5.76
  -1   0   4  253.99    6.00
   0   0  -4   82.86    2.08
   0   0   4   84.00    2.03
   0   0   4   84.73    2.12
  -1   0  -4  109.34    2.62
  -1   0  -4  107.64    2.61
   1   0   4  106.64    2.62
   1   0   4  111.26    2.63
   1   0   4  105.48    2.57
  -2   0  -4   37.54    1.00
  -2   0  -4   38.22    0.99
   2   0   4   38.39    1.02
   2   0   4   37.76    1.00
  -3   0  -4  368.19    8.77
  -3   0  -4  387.86    8.77
   3   0   4  394.82    8.79
   3   0   4  373.01    8.61
   3   0   4  380.71    8.77
  -4   0  -4  158.26    3.70
  -4   0  -4  159.58    3.65
   4   0   4  152.76    3.64
   4   0   4  153.67    3.64
  -5   0  -4   33.84    0.95
  -5   0  -4   33.84    0.89
  -5   0  -4   35.29    0.97
   5   0   4   34.37    0.94
   5   0   4   34.08    0.88
  -6   0  -4   12.69    0.50
  -6   0  -4   13.18    0.41
  -6   0  -4   12.22    0.41
   6   0   4   12.81    0.46
  -7   0  -4   14.77    0.50
  -7   0  -4   15.19    0.61
  -7   0  -4   15.45    0.50
   7   0   4   14.72    0.51
  -8   0  -4   69.60    1.95
  -8   0  -4   71.08    1.80
  -9   0  -4   17.28    0.77
 -10   0  -4   11.88    0.68
   8  -1  -4    2.80    0.42
  -8   1   4    2.44    0.41
   7  -1  -4   60.16    1.86
  -7   1   4   57.78    1.85
   6  -1  -4   27.94    1.05
  -6   1   4   27.53    1.06
   5  -1  -4   16.29    0.71
   5  -1  -4   16.56    0.48
  -5   1   4   15.99    0.73
   4  -1  -4   32.76    0.87
   4  -1  -4   33.02    0.87
   4  -1  -4   33.77    1.09
  -4   1   4   35.47    1.12
   3  -1  -4   51.13    1.43
   3  -1  -4   50.09    1.25
  -3   1   4   49.89    1.46
   2  -1  -4   58.87    1.63
   2  -1  -4   60.13    1.50
  -2   1   4   62.20    1.51
  -2   1   4   64.23    1.68
   1  -1  -4  177.09    4.32
   1  -1  -4  178.26    4.18
  -1   1   4  181.57    4.16
  -1   1   4  187.47    4.36
   0  -1  -4  127.01    3.09
   0  -1  -4  133.10    3.09
   0   1   4  125.98    2.99
   0   1   4  126.00    3.10
  -1  -1  -4   25.25    0.69
  -1  -1  -4   25.00    0.72
   1   1   4   24.64    0.73
   1   1   4   23.40    0.69
   1   1   4   24.12    0.69
  -2  -1  -4  413.58    9.42
  -2  -1  -4  424.05    9.38
   2   1   4  390.56    9.20
   2   1   4  418.86    9.43
   2   1   4  395.07    9.37
  -3  -1  -4  214.46    5.10
  -3  -1  -4  220.86    4.98
   3   1   4  209.96    4.97
   3   1   4  226.05    5.11
   3   1   4  213.45    4.98
  -4  -1  -4    6.89    0.33
   4   1   4    6.83    0.30
  -5  -1  -4   86.38    2.01
  -5  -1  -4   86.72    2.19
   5   1   4   84.65    2.09
  -6  -1  -4   37.66    0.93
  -6  -1  -4   35.14    0.92
  -6  -1  -4   36.75    1.11
   6   1   4   36.49    0.99
  -7  -1  -4   69.28    1.73
  -7  -1  -4   71.05    1.73
  -7  -1  -4   72.11    1.95
   7   1   4   68.60    1.74
  -8  -1  -4   81.22    2.26
  -8  -1  -4   83.32    2.04
   8   1   4   79.64    1.99
  -9  -1  -4    3.43    0.38
 -10  -1  -4    0.11    0.21
   8  -2  -4   21.78    1.01
  -8   2   4   19.00    0.97
   7  -2  -4   40.78    1.41
  -7   2   4   40.46    1.42
   6  -2  -4   14.27    0.69
  -6   2   4   13.91    0.72
   5  -2  -4   12.26    0.61
   5  -2  -4   12.83    0.37
  -5   2   4   12.37    0.63
   4  -2  -4   20.01    0.57
   4  -2  -4   20.67    0.77
  -4   2   4   21.73    0.81
   3  -2  -4   43.48    1.25
   3  -2  -4   41.77    1.06
  -3   2   4   40.94    1.26
  -3   2   4   43.03    1.07
   2  -2  -4  103.95    2.60
   2  -2  -4  100.96    2.42
  -2   2   4  107.34    2.63
  -2   2   4  101.98    2.43
   1  -2  -4   75.50    1.95
   1  -2  -4   75.14    1.83
  -1   2   4   74.43    1.95
  -1   2   4   79.70    1.84
   0  -2  -4  157.03    3.67
   0  -2  -4  159.18    3.63
   0  -2  -4  140.13    3.51
   0   2   4  153.71    3.52
   0   2   4  151.55    3.64
  -1  -2  -4  254.45    5.75
  -1  -2  -4  252.78    5.82
   1   2   4  244.29    5.84
   1   2   4  238.86    5.64
   1   2   4  249.40    5.77
  -2  -2  -4   71.11    1.84
   2   2   4   73.24    1.73
   2   2   4   72.96    1.77
   2   2   4   72.19    1.84
  -3  -2  -4   98.36    2.41
   3   2   4   95.52    2.32
  -4  -2  -4   58.59    1.56
   4   2   4   58.22    1.47
  -5  -2  -4  145.43    3.56
   5   2   4  143.32    3.39
  -6  -2  -4   27.92    0.92
  -6  -2  -4   26.49    0.69
  -6  -2  -4   26.58    0.69
   6   2   4   27.30    0.79
  -7  -2  -4  108.04    2.57
  -7  -2  -4  108.21    2.84
  -7  -2  -4  106.02    2.56
   7   2   4  107.22    2.58
  -8  -2  -4   32.80    1.16
  -8  -2  -4   31.10    0.90
   8   2   4   31.97    0.91
  -9  -2  -4    1.66    0.30
 -10  -2  -4    1.93    0.35
   8  -3  -4   23.22    1.03
  -8   3   4   22.94    1.05
   7  -3  -4   14.39    0.75
  -7   3   4   14.10    0.76
   6  -3  -4    8.41    0.54
  -6   3   4    8.89    0.56
   5  -3  -4    4.39    0.38
  -5   3   4    4.16    0.40
   4  -3  -4   74.44    2.03
   4  -3  -4   74.29    1.78
  -4   3   4   77.33    2.07
  -4   3   4   73.82    1.77
   3  -3  -4  170.67    3.76
   3  -3  -4  163.06    4.00
  -3   3   4  160.10    3.75
  -3   3   4  159.53    4.03
   2  -3  -4   46.26    1.14
   2  -3  -4   44.99    1.27
  -2   3   4   42.94    1.27
  -2   3   4   45.75    1.14
   1  -3  -4   21.57    0.62
  -1   3   4   20.57    0.60
  -1   3   4   20.44    0.67
   0  -3  -4   36.33    1.04
   0   3   4   36.33    0.99
   0   3   4   36.27    0.99
   0   3   4   35.78    0.95
  -1  -3  -4  314.45    7.59
   1   3   4  325.64    7.53
   1   3   4  322.20    7.53
   1   3   4  339.33    7.38
  -2  -3  -4  269.29    6.26
   2   3   4  264.59    6.13
   2   3   4  262.08    6.13
   2   3   4  267.37    6.06
  -3  -3  -4  132.22    3.20
  -3  -3  -4  130.39    3.01
   3   3   4  128.84    3.01
   3   3   4  128.17    3.06
  -4  -3  -4    1.97    0.22
   4   3   4    2.04    0.18
  -5  -3  -4   69.04    1.90
   5   3   4   71.02    1.76
  -6  -3  -4   60.89    1.77
  -6  -3  -4   62.87    1.51
   6   3   4   62.67    1.51
   6   3   4   61.19    1.59
  -7  -3  -4   55.91    1.72
  -7  -3  -4   57.23    1.44
   7   3   4   57.98    1.49
  -8  -3  -4    5.00    0.45
  -8  -3  -4    4.56    0.28
   8   3   4    4.71    0.29
  -9  -3  -4    9.55    0.65
 -10  -3  -4   15.72    0.89
   8  -4  -4   18.26    0.89
  -8   4   4   17.67    0.92
   7  -4  -4    1.48    0.29
  -7   4   4    1.10    0.27
   6  -4  -4   10.64    0.62
  -6   4   4   12.19    0.65
   5  -4  -4   40.08    1.28
  -5   4   4   41.37    1.33
  -5   4   4   39.04    0.99
   4  -4  -4   86.67    2.06
   4  -4  -4   89.99    2.32
  -4   4   4   84.47    2.34
  -4   4   4   86.48    2.05
   3  -4  -4   62.45    1.52
   3  -4  -4   60.94    1.68
  -3   4   4   60.89    1.70
  -3   4   4   59.08    1.49
   2  -4  -4   38.25    1.13
  -2   4   4   37.16    0.99
  -2   4   4   39.24    1.13
   1  -4  -4    9.00    0.41
  -1   4   4    8.90    0.39
  -1   4   4    8.28    0.33
   0   4   4    3.32    0.21
   0   4   4    3.47    0.22
  -1  -4  -4  477.46   10.77
  -1  -4  -4  461.79   10.71
   1   4   4  456.50   10.71
   1   4   4  460.30   10.45
  -2  -4  -4   47.69    1.18
  -2  -4  -4   45.96    1.29
   2   4   4   44.09    1.17
   2   4   4   45.88    1.21
  -3  -4  -4    1.01    0.12
  -3  -4  -4    0.73    0.16
   3   4   4    1.37    0.16
   3   4   4    1.03    0.12
  -4  -4  -4    0.57    0.08
  -4  -4  -4    0.76    0.17
   4   4   4    0.64    0.09
   4   4   4    0.53    0.13
  -5  -4  -4   82.22    2.23
  -5  -4  -4   80.27    1.98
   5   4   4   81.56    1.98
   5   4   4   84.61    2.06
  -6  -4  -4   72.40    1.80
  -6  -4  -4   73.88    2.07
   6   4   4   72.57    1.86
   6   4   4   73.79    1.80
  -7  -4  -4   12.81    0.47
  -7  -4  -4   13.58    0.69
   7   4   4   13.87    0.52
  -8  -4  -4    0.50    0.14
  -8  -4  -4    0.03    0.17
   8   4   4    0.41    0.14
  -9  -4  -4   33.09    1.31
 -10  -4  -4   34.72    1.42
   8  -5  -4    6.40    0.57
  -8   5   4    6.03    0.62
   7  -5  -4    0.00    0.20
  -7   5   4   -0.17    0.19
   6  -5  -4   13.98    0.70
  -6   5   4   15.45    0.75
   5  -5  -4   57.61    1.67
  -5   5   4   56.66    1.40
  -5   5   4   57.17    1.72
   4  -5  -4   58.79    1.64
  -4   5   4   57.23    1.68
  -4   5   4   56.25    1.42
   3  -5  -4    4.84    0.34
  -3   5   4    4.40    0.24
   2  -5  -4    2.45    0.27
  -2   5   4    2.79    0.27
  -2   5   4    3.15    0.21
   1  -5  -4   26.56    0.88
  -1   5   4   28.53    0.80
   0  -5  -4   74.32    1.97
   0  -5  -4   73.74    1.92
   0   5   4   75.46    1.85
  -1  -5  -4   30.62    0.99
  -1  -5  -4   30.91    0.92
   1   5   4   34.83    0.92
  -2  -5  -4   17.97    0.58
   2   5   4   18.32    0.60
  -3  -5  -4  123.62    3.08
  -3  -5  -4  122.34    2.92
   3   5   4  116.05    2.91
   3   5   4  122.62    2.93
  -4  -5  -4  169.33    4.30
  -4  -5  -4  171.05    4.11
   4   5   4  183.51    4.13
   4   5   4  170.03    4.09
  -5  -5  -4   37.26    1.04
  -5  -5  -4   38.80    1.26
   5   5   4   40.06    1.06
   5   5   4   39.29    1.11
  -6  -5  -4   24.19    0.73
  -6  -5  -4   23.86    0.95
   6   5   4   24.15    0.78
  -7  -5  -4    3.28    0.26
  -7  -5  -4    3.44    0.40
   7   5   4    3.40    0.28
  -8  -5  -4   29.58    1.18
   8   5   4   26.65    0.89
  -9  -5  -4   48.50    1.74
 -10  -5  -4   11.69    0.85
   7  -6  -4    5.60    0.51
  -7   6   4    4.88    0.53
   6  -6  -4   22.06    0.88
  -6   6   4   20.69    0.92
   5  -6  -4   26.63    0.97
  -5   6   4   26.93    0.77
  -5   6   4   27.42    1.03
   4  -6  -4   29.61    0.99
  -4   6   4   28.40    0.82
  -4   6   4   29.36    1.03
   3  -6  -4    0.39    0.18
  -3   6   4    0.42    0.18
  -3   6   4    0.59    0.13
   2  -6  -4   24.52    0.88
   2  -6  -4   25.98    0.87
  -2   6   4   26.76    0.78
   1  -6  -4  173.46    4.26
   1  -6  -4  169.73    4.24
  -1   6   4  177.79    4.07
   0  -6  -4  114.18    2.86
   0  -6  -4  110.78    2.88
   0   6   4  115.71    2.75
  -1  -6  -4   30.29    0.93
  -1  -6  -4   30.48    0.99
   1   6   4   30.54    0.91
  -2  -6  -4   15.60    0.56
  -2  -6  -4   15.67    0.64
   2   6   4   14.85    0.56
  -3  -6  -4   93.37    2.35
  -3  -6  -4   94.51    2.49
   3   6   4   92.61    2.34
  -4  -6  -4  190.38    4.56
  -4  -6  -4  192.76    4.74
   4   6   4  188.84    4.51
  -5  -6  -4   35.20    1.19
  -5  -6  -4   31.84    0.97
   5   6   4   33.23    1.02
  -6  -6  -4   12.66    0.70
  -6  -6  -4   13.02    0.51
   6   6   4   12.73    0.55
  -7  -6  -4    6.44    0.54
  -7  -6  -4    7.07    0.39
   7   6   4    5.81    0.39
  -8  -6  -4   33.63    1.35
   8   6   4   34.95    1.08
  -9  -6  -4   18.37    1.01
   7  -7  -4   23.53    1.00
  -7   7   4   25.05    1.11
   6  -7  -4   33.20    1.17
  -6   7   4   35.20    1.29
   5  -7  -4    8.95    0.53
  -5   7   4    8.29    0.56
   4  -7  -4    0.46    0.19
  -4   7   4    1.09    0.24
  -4   7   4    0.57    0.14
   3  -7  -4    9.17    0.51
  -3   7   4   10.30    0.44
   2  -7  -4  349.68    8.31
   2  -7  -4  353.49    8.39
  -2   7   4  352.53    8.04
   1  -7  -4   98.37    2.54
   1  -7  -4   94.93    2.55
  -1   7   4   97.83    2.41
   0  -7  -4    1.32    0.21
   0  -7  -4    0.95    0.20
   0   7   4    1.35    0.18
  -1  -7  -4   27.11    0.95
  -1  -7  -4   27.80    0.92
   1   7   4   27.50    0.87
  -2  -7  -4   39.56    1.26
  -2  -7  -4   41.78    1.20
   2   7   4   39.05    1.16
  -3  -7  -4   86.82    2.35
  -3  -7  -4   85.12    2.21
   3   7   4   82.87    2.18
  -4  -7  -4  127.87    3.13
  -4  -7  -4  119.63    3.27
   4   7   4  127.24    3.10
  -5  -7  -4   -0.03    0.12
  -5  -7  -4   -0.07    0.16
   5   7   4    0.13    0.15
  -6  -7  -4    7.84    0.43
  -6  -7  -4    7.64    0.59
   6   7   4    7.07    0.45
  -7  -7  -4   23.56    0.86
  -7  -7  -4   25.01    1.11
   7   7   4   25.27    0.90
  -8  -7  -4   31.28    1.33
   8   7   4   32.48    1.07
  -9  -7  -4    7.18    0.69
   6  -8  -4   12.61    0.70
  -6   8   4   13.58    0.78
   5  -8  -4   -0.10    0.16
  -5   8   4   -0.21    0.18
   4  -8  -4   19.05    0.77
  -4   8   4   19.81    0.86
  -4   8   4   19.05    0.68
   3  -8  -4   86.55    2.41
   3  -8  -4   81.59    2.29
  -3   8   4   87.13    2.17
   2  -8  -4   67.85    1.94
   2  -8  -4   73.03    2.04
  -2   8   4   70.40    1.85
   1  -8  -4    4.97    0.40
   1  -8  -4    5.10    0.44
  -1   8   4    5.63    0.36
   0  -8  -4   23.06    0.86
   0  -8  -4   21.96    0.85
   0   8   4   22.79    0.79
  -1  -8  -4   85.90    2.28
  -1  -8  -4   84.28    2.31
   1   8   4   82.75    2.19
  -2  -8  -4   53.31    1.56
  -2  -8  -4   52.08    1.62
   2   8   4   55.93    1.53
  -3  -8  -4   33.54    1.20
  -3  -8  -4   35.53    1.13
   3   8   4   35.48    1.11
  -4  -8  -4    3.50    0.35
  -4  -8  -4    3.70    0.41
   4   8   4    4.21    0.36
  -5  -8  -4    0.75    0.21
  -5  -8  -4    0.50    0.24
   5   8   4    0.64    0.21
  -6  -8  -4   78.98    2.43
  -6  -8  -4   80.58    2.21
   6   8   4   83.15    2.20
  -7  -8  -4   39.80    1.28
  -7  -8  -4   41.89    1.54
   7   8   4   39.40    1.28
  -8  -8  -4   10.14    0.78
   8   8   4    8.97    0.55
  -5   9   4   11.30    0.72
   4  -9  -4   25.63    0.94
  -4   9   4   24.97    0.86
   3  -9  -4    0.91    0.26
   3  -9  -4    0.56    0.21
  -3   9   4    0.64    0.19
   2  -9  -4   15.88    0.78
   2  -9  -4   16.10    0.70
  -2   9   4   17.22    0.67
   1  -9  -4   23.40    0.90
   1  -9  -4   24.25    0.96
  -1   9   4   25.02    0.87
   0  -9  -4   14.15    0.69
   0  -9  -4   14.12    0.67
   0   9   4   14.02    0.62
  -1  -9  -4   35.19    1.25
  -1  -9  -4   37.21    1.25
   1   9   4   39.02    1.19
  -2  -9  -4   56.79    1.67
  -2  -9  -4   53.48    1.69
   2   9   4   54.83    1.60
  -3  -9  -4   10.05    0.56
  -3  -9  -4    9.74    0.60
   3   9   4    9.00    0.52
  -4  -9  -4    1.77    0.29
  -4  -9  -4    2.09    0.34
   4   9   4    1.83    0.27
  -5  -9  -4   34.59    1.17
  -5  -9  -4   32.98    1.30
   5   9   4   33.70    1.15
  -6  -9  -4   57.68    1.62
  -6  -9  -4   45.09    1.73
   6   9   4   48.91    1.56
  -7  -9  -4   11.77    0.83
   7   9   4   12.93    0.67
   4 -10  -4   20.51    0.99
  -4  10   4   19.20    0.77
   3 -10  -4    9.64    0.65
  -3  10   4    8.19    0.49
   2 -10  -4    2.69    0.37
   2 -10  -4    2.47    0.31
  -2  10   4    2.05    0.28
   1 -10  -4    0.56    0.22
   1 -10  -4    0.56    0.26
  -1  10   4    0.45    0.19
   0 -10  -4   31.23    1.18
   0 -10  -4   31.19    1.14
   0  10   4   31.72    1.08
  -1 -10  -4   75.22    2.18
  -1 -10  -4   73.88    2.18
   1  10   4   74.65    2.08
  -2 -10  -4    3.18    0.38
  -2 -10  -4    3.48    0.40
   2  10   4    2.63    0.31
  -3 -10  -4    1.32    0.30
  -3 -10  -4    1.76    0.30
   3  10   4    2.16    0.32
  -4 -10  -4   10.15    0.69
  -4 -10  -4    9.50    0.61
   4  10   4   10.00    0.60
  -5 -10  -4   17.34    0.83
  -5 -10  -4   17.33    0.93
   5  10   4   18.24    0.82
  -6 -10  -4   11.64    0.83
  -6 -10  -4   11.50    0.69
   6  10   4   12.24    0.69
   3 -11  -4    2.11    0.40
  -3  11   4    2.23    0.31
   2 -11  -4    0.67    0.30
  -2  11   4    0.56    0.22
   1 -11  -4   16.30    0.85
  -1  11   4   14.00    0.71
   0 -11  -4   17.25    0.84
   0 -11  -4   19.45    0.92
   0  11   4   17.52    0.80
  -1 -11  -4    6.04    0.55
  -1 -11  -4    6.87    0.57
   1  11   4    6.88    0.51
  -2 -11  -4   -0.22    0.22
  -2 -11  -4   -0.12    0.21
   2  11   4   -0.13    0.16
  -3 -11  -4    5.52    0.56
  -3 -11  -4    5.12    0.53
   3  11   4    5.51    0.50
  -4 -11  -4   12.56    0.75
  -4 -11  -4   12.31    0.79
   4  11   4   12.97    0.73
   2   7  -5    6.92    0.54
  -2  -7   5    6.16    0.62
   1   7  -5    3.13    0.37
  -1  -7   5    3.12    0.43
   0   7  -5   51.94    1.62
   0  -7   5   49.05    1.73
  -1   7  -5   38.19    1.31
   1  -7   5   38.68    1.43
  -2   7  -5   10.13    0.60
   2  -7   5    8.99    0.68
  -3   7  -5    4.11    0.42
   3  -7   5    4.23    0.48
  -4   7  -5   17.65    0.81
   4  -7   5   18.32    0.93
  -5   7  -5   26.97    1.03
   5  -7   5   26.26    1.14
   3   6  -5    5.48    0.46
   3   6  -5    5.15    0.48
  -3  -6   5    4.28    0.52
   2   6  -5    4.51    0.43
   2   6  -5    4.64    0.43
  -2  -6   5    4.23    0.50
   1   6  -5   34.21    1.16
   1   6  -5   36.42    1.22
  -1  -6   5   38.07    1.38
   0   6  -5   50.01    1.54
   0  -6   5   50.22    1.68
  -1   6  -5    5.22    0.43
   1  -6   5    5.43    0.51
  -2   6  -5    3.20    0.34
   2  -6   5    1.84    0.32
  -3   6  -5    1.93    0.28
   3  -6   5    1.58    0.30
  -4   6  -5   22.01    0.88
   4  -6   5   24.34    1.00
  -5   6  -5   44.26    1.40
   5  -6   5   46.98    1.54
  -6   6  -5   13.80    0.65
   6  -6   5   13.74    0.77
  -7   6  -5    0.07    0.16
   7  -6   5    0.04    0.22
   4   5  -5    3.25    0.36
   4   5  -5    2.78    0.38
  -4  -5   5    2.53    0.41
   3   5  -5    1.27    0.25
   3   5  -5    1.53    0.27
  -3  -5   5    1.30    0.30
   2   5  -5   13.19    0.62
   2   5  -5   12.16    0.62
  -2  -5   5   11.36    0.70
   1   5  -5   18.41    0.72
   1   5  -5   16.92    0.74
  -1  -5   5   18.32    0.86
   0   5  -5   12.67    0.61
   0   5  -5   12.94    0.55
   0  -5   5   13.46    0.71
  -1   5  -5   15.65    0.56
  -1   5  -5   16.58    0.69
   1  -5   5   15.86    0.76
  -2   5  -5   29.48    1.03
   2  -5   5   31.54    1.12
  -3   5  -5    8.68    0.49
   3  -5   5    8.20    0.54
  -4   5  -5   35.21    1.13
   4  -5   5   35.11    1.21
  -5   5  -5   32.77    1.07
   5  -5   5   31.93    1.15
  -6   5  -5   12.59    0.59
   6  -5   5   12.01    0.66
  -7   5  -5    7.55    0.47
   7  -5   5    7.60    0.54
  -8   5  -5   15.95    0.67
   8  -5   5   16.66    0.79
   5   4  -5    9.33    0.52
   5   4  -5    8.86    0.64
  -5  -4   5    7.89    0.65
   4   4  -5    2.78    0.31
   4   4  -5    2.55    0.35
  -4  -4   5    3.20    0.42
   3   4  -5    0.40    0.16
   3   4  -5    0.43    0.19
  -3  -4   5    0.20    0.20
   2   4  -5   15.18    0.65
   2   4  -5   16.11    0.68
  -2  -4   5   15.90    0.79
   1   4  -5   80.64    2.17
   1   4  -5   83.61    2.17
  -1  -4   5   81.25    2.33
   0   4  -5   53.71    1.47
   0   4  -5   53.68    1.53
   0  -4   5   53.57    1.66
  -1   4  -5   13.47    0.49
  -1   4  -5   13.17    0.58
   1  -4   5   14.14    0.66
  -2   4  -5   13.52    0.60
  -2   4  -5   13.96    0.46
   2  -4   5   14.53    0.66
  -3   4  -5   47.18    1.38
   3  -4   5   47.93    1.45
  -4   4  -5   70.67    1.88
   4  -4   5   68.82    1.96
  -5   4  -5   -0.03    0.11
   5  -4   5    0.04    0.16
  -6   4  -5    2.88    0.30
   6  -4   5    2.80    0.32
  -7   4  -5   26.41    0.90
   7  -4   5   27.82    0.97
  -8   4  -5   14.15    0.61
   8  -4   5   14.83    0.69
   6   3  -5   12.77    0.76
  -6  -3   5   11.28    0.78
   5   3  -5    5.96    0.40
   5   3  -5    4.89    0.47
  -5  -3   5    5.86    0.55
   4   3  -5    6.48    0.50
   4   3  -5    5.60    0.39
  -4  -3   5    5.71    0.51
   3   3  -5   24.07    0.83
   3   3  -5   24.24    0.91
  -3  -3   5   24.47    1.01
   2   3  -5  102.29    2.61
   2   3  -5   98.25    2.51
  -2  -3   5   96.35    2.72
   1   3  -5   38.54    1.18
   1   3  -5   40.44    1.17
  -1  -3   5   39.80    1.30
   0   3  -5    3.14    0.27
   0   3  -5    2.49    0.24
   0  -3   5    2.35    0.27
  -1   3  -5    7.40    0.34
  -1   3  -5    7.75    0.41
   1  -3   5    7.29    0.45
  -2   3  -5   52.16    1.43
  -2   3  -5   51.56    1.32
   2  -3   5   52.37    1.35
   2  -3   5   50.95    1.50
  -3   3  -5   96.18    2.27
  -3   3  -5   96.81    2.42
   3  -3   5   95.69    2.51
  -4   3  -5    5.82    0.36
   4  -3   5    5.65    0.38
  -5   3  -5   19.23    0.68
   5  -3   5   18.25    0.70
  -6   3  -5   10.65    0.48
   6  -3   5   10.34    0.50
  -7   3  -5   42.25    1.22
   7  -3   5   43.70    1.29
  -8   3  -5   15.63    0.60
   8  -3   5   15.90    0.66
   6   2  -5    7.32    0.58
  -6  -2   5    6.99    0.60
   5   2  -5   -0.04    0.16
   5   2  -5    0.22    0.13
  -5  -2   5    0.14    0.20
   4   2  -5   32.42    1.17
   4   2  -5   33.68    1.02
  -4  -2   5   34.55    1.25
   3   2  -5   92.96    2.50
   3   2  -5   91.08    2.33
  -3  -2   5   94.85    2.60
   2   2  -5   12.84    0.53
   2   2  -5   13.67    0.59
  -2  -2   5   15.00    0.68
   1   2  -5    7.35    0.39
   1   2  -5    7.03    0.37
  -1  -2   5    7.43    0.46
   0   2  -5    0.05    0.10
   0   2  -5    0.08    0.11
   0  -2   5    0.08    0.12
  -1   2  -5  191.99    4.53
  -1   2  -5  195.85    4.56
   1  -2   5  190.52    4.70
  -2   2  -5   22.47    0.75
  -2   2  -5   23.31    0.67
   2  -2   5   23.61    0.70
   2  -2   5   23.67    0.79
  -3   2  -5   20.42    0.57
  -3   2  -5   18.84    0.67
   3  -2   5   19.63    0.69
   3  -2   5   20.44    0.59
  -4   2  -5   16.09    0.57
  -4   2  -5   14.80    0.43
   4  -2   5   14.22    0.44
   4  -2   5   14.32    0.55
  -5   2  -5   22.43    0.61
  -5   2  -5   24.10    0.76
  -5   2  -5   23.63    0.63
   5  -2   5   23.64    0.76
  -6   2  -5   59.37    1.44
  -6   2  -5   56.70    1.53
   6  -2   5   56.83    1.55
  -7   2  -5   44.23    1.22
   7  -2   5   43.22    1.24
  -8   2  -5   18.25    0.63
  -8   2  -5   18.08    0.65
   7   1  -5    6.76    0.60
  -7  -1   5    6.69    0.63
   6   1  -5    0.92    0.27
  -6  -1   5    0.77    0.27
   5   1  -5    3.60    0.39
   5   1  -5    3.78    0.29
  -5  -1   5    3.28    0.40
   4   1  -5   96.74    2.57
   4   1  -5   92.47    2.32
  -4  -1   5   92.78    2.62
   3   1  -5   41.06    1.26
   3   1  -5   39.83    1.12
  -3  -1   5   40.00    1.32
   2   1  -5   19.21    0.71
   2   1  -5   18.50    0.63
  -2  -1   5   18.68    0.76
   1   1  -5   17.90    0.65
   1   1  -5   18.68    0.62
  -1  -1   5   18.17    0.71
   0   1  -5    9.88    0.43
   0   1  -5   10.04    0.42
   0  -1   5   11.20    0.50
  -1   1  -5  383.64    8.95
  -1   1  -5  396.43    9.12
   1  -1   5  402.14    9.23
  -2   1  -5   64.65    1.64
  -2   1  -5   65.77    1.67
   2  -1   5   65.46    1.67
   2  -1   5   65.11    1.71
  -3   1  -5   44.46    1.17
   3  -1   5   45.60    1.18
   3  -1   5   44.91    1.22
  -4   1  -5   49.77    1.27
   4  -1   5   48.78    1.31
   4  -1   5   50.61    1.29
  -5   1  -5  155.48    3.70
  -5   1  -5  161.38    3.68
   5  -1   5  151.34    3.72
  -6   1  -5  117.50    2.85
  -6   1  -5  116.58    2.81
  -6   1  -5  118.68    2.83
   6  -1   5  116.50    2.85
  -7   1  -5    6.92    0.35
  -7   1  -5    6.10    0.35
  -8   1  -5    0.14    0.11
  -8   1  -5    0.12    0.13
  -8   1  -5    0.31    0.12
   7   0  -5    0.22    0.24
  -7   0   5    0.33    0.27
   6   0  -5    9.30    0.63
  -6   0   5    9.44    0.65
   5   0  -5   87.92    2.17
   5   0  -5   91.90    2.50
  -5   0   5   86.71    2.52
   4   0  -5   33.13    0.95
   4   0  -5   34.51    1.15
  -4   0   5   35.44    1.21
   3   0  -5    4.08    0.25
   3   0  -5    4.00    0.34
  -3   0   5    4.01    0.37
   2   0  -5   67.87    1.83
   2   0  -5   67.94    1.70
  -2   0   5   66.12    1.88
   1   0  -5   96.10    2.41
  -1   0   5   92.73    2.46
   0   0  -5  159.83    3.80
   0   0   5  154.65    3.70
   0   0   5  157.31    3.84
  -1   0  -5  365.90    8.37
   1   0   5  362.37    8.43
   1   0   5  353.59    8.21
  -2   0  -5   22.12    0.67
  -2   0  -5   22.29    0.68
   2   0   5   22.27    0.70
   2   0   5   22.64    0.68
  -3   0  -5   61.71    1.52
  -3   0  -5   60.51    1.55
   3   0   5   57.65    1.56
   3   0   5   61.22    1.53
   3   0   5   62.00    1.57
  -4   0  -5  194.63    4.58
  -4   0  -5  197.30    4.54
   4   0   5  191.86    4.53
   4   0   5  198.16    4.60
   4   0   5  188.00    4.53
  -5   0  -5   79.56    1.91
  -5   0  -5   79.89    2.00
   5   0   5   77.18    1.90
   5   0   5   79.00    1.98
  -6   0  -5   28.47    0.78
  -6   0  -5   29.62    0.89
   6   0   5   28.71    0.87
  -7   0  -5    0.82    0.12
  -7   0  -5    0.93    0.17
   7   0   5    1.01    0.16
  -8   0  -5    6.92    0.43
   8   0   5    5.81    0.34
  -9   0  -5   20.27    0.81
   7  -1  -5   12.83    0.77
  -7   1   5   11.81    0.76
   6  -1  -5   51.21    1.66
  -6   1   5   50.47    1.68
   5  -1  -5   39.01    1.29
   5  -1  -5   36.93    1.01
  -5   1   5   39.00    1.33
   4  -1  -5    6.80    0.31
   4  -1  -5    7.67    0.47
  -4   1   5    7.76    0.50
   3  -1  -5    0.28    0.09
   3  -1  -5    0.42    0.15
  -3   1   5    0.19    0.15
   2  -1  -5  115.21    2.88
  -2   1   5  111.91    2.92
  -2   1   5  113.11    2.70
   1  -1  -5  287.04    6.70
  -1   1   5  276.31    6.74
  -1   1   5  287.60    6.48
   0  -1  -5  102.60    2.62
   0   1   5  107.02    2.54
   0   1   5  107.12    2.65
  -1  -1  -5    3.58    0.24
  -1  -1  -5    3.24    0.22
   1   1   5    3.45    0.23
   1   1   5    3.62    0.23
  -2  -1  -5    0.53    0.09
  -2  -1  -5    0.47    0.11
   2   1   5    0.54    0.11
   2   1   5    0.71    0.10
  -3  -1  -5  213.42    5.13
  -3  -1  -5  222.96    5.04
   3   1   5  217.53    5.05
   3   1   5  215.45    5.03
  -4  -1  -5  116.77    2.64
  -4  -1  -5  112.77    2.79
   4   1   5  109.64    2.63
   4   1   5  113.00    2.73
  -5  -1  -5   26.42    0.80
   5   1   5   23.18    0.75
  -6  -1  -5   29.83    0.94
   6   1   5   30.09    0.89
  -7  -1  -5   15.38    0.64
  -7  -1  -5   15.75    0.44
   7   1   5   14.65    0.55
  -8  -1  -5   45.71    1.40
   8   1   5   44.97    1.24
  -9  -1  -5   31.74    1.14
 -10  -1  -5   15.18    0.80
   7  -2  -5   28.73    1.18
  -7   2   5   29.56    1.20
   6  -2  -5   28.86    1.11
  -6   2   5   27.25    1.11
   5  -2  -5   16.03    0.73
   5  -2  -5   14.61    0.49
  -5   2   5   14.78    0.74
   4  -2  -5   19.21    0.79
  -4   2   5   21.04    0.84
   3  -2  -5   15.69    0.65
  -3   2   5   15.44    0.51
  -3   2   5   16.06    0.68
   2  -2  -5  130.27    3.37
  -2   2   5  136.56    3.42
  -2   2   5  139.97    3.19
   1  -2  -5   21.99    0.76
  -1   2   5   23.05    0.68
  -1   2   5   23.77    0.78
   0   2   5   52.60    1.42
   0   2   5   52.60    1.35
  -1  -2  -5   56.66    1.43
  -1  -2  -5   54.61    1.49
   1   2   5   55.60    1.43
   1   2   5   56.03    1.45
  -2  -2  -5   52.02    1.39
  -2  -2  -5   52.54    1.27
   2   2   5   50.28    1.28
   2   2   5   48.55    1.32
  -3  -2  -5   84.90    2.02
  -3  -2  -5   87.53    2.20
   3   2   5   85.74    2.03
   3   2   5   86.42    2.12
  -4  -2  -5  154.45    3.81
   4   2   5  159.40    3.70
  -5  -2  -5    9.06    0.44
   5   2   5    9.69    0.41
  -6  -2  -5    5.14    0.35
   6   2   5    4.75    0.29
  -7  -2  -5   58.42    1.69
   7   2   5   57.86    1.53
  -8  -2  -5   91.01    2.54
   8   2   5   95.33    2.32
  -9  -2  -5    9.89    0.62
 -10  -2  -5    0.03    0.20
   7  -3  -5   25.05    1.07
  -7   3   5   26.85    1.14
   6  -3  -5   20.69    0.91
  -6   3   5   22.10    0.95
   5  -3  -5    7.70    0.52
  -5   3   5    7.86    0.55
   4  -3  -5   28.50    0.99
  -4   3   5   27.96    0.77
  -4   3   5   26.53    1.00
   3  -3  -5   13.00    0.59
  -3   3   5   12.48    0.59
  -3   3   5   13.47    0.45
   2  -3  -5   54.56    1.53
  -2   3   5   54.23    1.38
  -2   3   5   54.50    1.54
   1  -3  -5   12.50    0.53
  -1   3   5   12.93    0.45
  -1   3   5   12.89    0.52
   0  -3  -5   88.11    2.28
   0   3   5   89.81    2.17
   0   3   5   89.18    2.25
  -1  -3  -5   41.81    1.22
   1   3   5   44.14    1.15
   1   3   5   43.70    1.16
  -2  -3  -5  179.72    4.21
   2   3   5  165.88    4.05
   2   3   5  174.27    4.07
   2   3   5  176.10    4.09
  -3  -3  -5   25.23    0.81
   3   3   5   24.47    0.63
   3   3   5   23.78    0.74
   3   3   5   23.70    0.62
  -4  -3  -5    7.35    0.40
   4   3   5    7.54    0.35
  -5  -3  -5   21.98    0.78
   5   3   5   21.21    0.69
  -6  -3  -5   45.51    1.40
   6   3   5   46.06    1.26
  -7  -3  -5   82.06    2.33
   7   3   5   86.56    2.14
  -8  -3  -5   37.50    1.31
   8   3   5   38.56    1.11
  -9  -3  -5    0.69    0.25
   9   3   5    0.55    0.15
 -10  -3  -5    0.76    0.26
   7  -4  -5    7.35    0.57
  -7   4   5    6.77    0.59
   6  -4  -5   17.94    0.83
  -6   4   5   17.95    0.86
   5  -4  -5    1.26    0.25
  -5   4   5    1.65    0.29
   4  -4  -5   11.85    0.60
  -4   4   5   12.47    0.43
  -4   4   5   11.87    0.62
   3  -4  -5   87.66    2.34
  -3   4   5   87.77    2.12
   2  -4  -5  120.20    3.07
  -2   4   5  120.56    3.08
  -2   4   5  123.24    2.87
   1  -4  -5    0.88    0.17
  -1   4   5    1.11    0.14
  -1   4   5    1.47    0.19
   0  -4  -5    1.20    0.18
   0   4   5    1.68    0.18
   0   4   5    1.68    0.18
  -1  -4  -5  136.47    3.37
   1   4   5  139.00    3.22
   1   4   5  131.64    3.26
  -2  -4  -5  290.30    7.10
   2   4   5  305.23    6.88
   2   4   5  302.51    6.98
   2   4   5  303.93    6.98
  -3  -4  -5   32.30    1.00
   3   4   5   30.04    0.81
   3   4   5   31.24    0.91
   3   4   5   31.15    0.81
  -4  -4  -5   13.08    0.36
  -4  -4  -5   12.63    0.56
   4   4   5   12.48    0.49
   4   4   5   13.08    0.37
  -5  -4  -5   26.42    0.93
   5   4   5   25.90    0.82
  -6  -4  -5   92.40    2.45
   6   4   5   86.44    2.24
  -7  -4  -5   76.74    2.18
   7   4   5   74.75    1.96
  -8  -4  -5    0.16    0.20
   8   4   5    0.18    0.12
  -9  -4  -5    7.42    0.59
   9   4   5    7.40    0.43
 -10  -4  -5   26.18    1.17
   7  -5  -5    3.83    0.42
  -7   5   5    4.30    0.49
   6  -5  -5    5.13    0.48
  -6   5   5    4.95    0.49
   5  -5  -5   14.87    0.70
  -5   5   5   12.59    0.71
   4  -5  -5   94.73    2.57
  -4   5   5   97.30    2.62
  -4   5   5   96.16    2.31
   3  -5  -5   90.63    2.38
  -3   5   5   88.11    2.16
  -3   5   5   88.41    2.40
   2  -5  -5    0.38    0.15
  -2   5   5    0.28    0.15
  -2   5   5    0.28    0.10
   1  -5  -5   47.05    1.39
  -1   5   5   48.70    1.27
  -1   5   5   47.86    1.36
   0  -5  -5  183.20    4.46
   0   5   5  189.99    4.28
   0   5   5  175.65    4.40
  -1  -5  -5   61.67    1.71
   1   5   5   62.16    1.60
  -2  -5  -5  122.98    3.10
  -2  -5  -5  121.88    2.95
   2   5   5  121.64    2.95
  -3  -5  -5   57.41    1.42
   3   5   5   55.75    1.48
   3   5   5   53.29    1.41
  -4  -5  -5   12.55    0.41
  -4  -5  -5   11.89    0.58
   4   5   5   12.45    0.42
   4   5   5   13.00    0.51
  -5  -5  -5   74.82    2.08
  -5  -5  -5   73.94    1.80
   5   5   5   73.74    1.81
   5   5   5   73.17    1.91
  -6  -5  -5   78.50    2.21
  -6  -5  -5   75.10    1.88
   6   5   5   78.67    2.01
  -7  -5  -5    3.36    0.22
  -7  -5  -5    4.29    0.44
   7   5   5    3.97    0.31
  -8  -5  -5    4.74    0.50
   8   5   5    4.30    0.34
  -9  -5  -5   48.55    1.74
   9   5   5   49.73    1.41
 -10  -5  -5   14.12    0.90
   7  -6  -5    0.26    0.24
  -7   6   5   -0.28    0.24
   6  -6  -5    8.65    0.58
  -6   6   5    9.99    0.66
   5  -6  -5   38.43    1.31
  -5   6   5   40.74    1.38
   4  -6  -5   56.39    1.63
  -4   6   5   51.08    1.65
  -4   6   5   54.18    1.40
   3  -6  -5   54.16    1.59
  -3   6   5   52.94    1.41
  -3   6   5   55.68    1.62
   2  -6  -5    1.56    0.24
  -2   6   5    1.65    0.23
  -2   6   5    1.78    0.19
   1  -6  -5  104.27    2.70
  -1   6   5  103.44    2.67
  -1   6   5  103.81    2.53
   0  -6  -5   67.35    1.87
   0  -6  -5   68.81    1.82
   0   6   5   67.39    1.74
  -1  -6  -5   36.94    1.08
  -1  -6  -5   36.23    1.15
   1   6   5   36.49    1.05
  -2  -6  -5   37.45    1.06
  -2  -6  -5   35.53    1.17
   2   6   5   37.47    1.08
  -3  -6  -5   14.18    0.51
   3   6   5   14.01    0.56
  -4  -6  -5  114.61    2.99
  -4  -6  -5  111.14    2.76
   4   6   5  113.71    2.81
  -5  -6  -5   88.53    2.22
  -5  -6  -5   86.97    2.47
   5   6   5   92.36    2.30
  -6  -6  -5   11.86    0.66
  -6  -6  -5   11.69    0.45
   6   6   5   11.50    0.53
  -7  -6  -5   12.54    0.52
  -7  -6  -5   14.87    0.77
   7   6   5   11.91    0.56
  -8  -6  -5   22.25    1.02
   8   6   5   20.77    0.79
  -9  -6  -5   19.36    1.04
   9   6   5   19.99    0.77
 -10  -6  -5   18.19    1.05
   6  -7  -5   27.11    1.05
  -6   7   5   24.87    1.11
   5  -7  -5   30.76    1.13
  -5   7   5   32.80    1.21
   4  -7  -5    8.68    0.54
  -4   7   5    8.82    0.40
  -4   7   5    8.55    0.57
   3  -7  -5    9.67    0.55
  -3   7   5    9.70    0.43
  -3   7   5    8.50    0.54
   2  -7  -5    0.08    0.17
  -2   7   5    0.23    0.16
   1  -7  -5  159.65    3.95
   1  -7  -5  156.67    3.95
  -1   7   5  156.76    3.76
   0  -7  -5   93.63    2.55
   0  -7  -5   98.14    2.52
   0   7   5   96.79    2.41
  -1  -7  -5   10.69    0.50
  -1  -7  -5   10.84    0.55
   1   7   5   11.39    0.49
  -2  -7  -5    1.97    0.22
  -2  -7  -5    1.52    0.25
   2   7   5    2.04    0.23
  -3  -7  -5   59.58    1.62
  -3  -7  -5   59.91    1.77
   3   7   5   60.52    1.64
  -4  -7  -5  174.38    4.53
  -4  -7  -5  183.50    4.33
   4   7   5  179.18    4.31
  -5  -7  -5   32.38    1.19
  -5  -7  -5   31.58    0.97
   5   7   5   32.94    1.05
  -6  -7  -5   12.70    0.72
  -6  -7  -5   13.93    0.55
   6   7   5   13.98    0.62
  -7  -7  -5    8.41    0.64
   7   7   5    8.34    0.49
  -8  -7  -5   13.05    0.82
   8   7   5   12.05    0.61
  -9  -7  -5   30.89    1.34
   9   7   5   30.03    1.05
   6  -8  -5   36.38    1.29
  -6   8   5   36.30    1.40
   5  -8  -5    0.41    0.20
  -5   8   5    0.15    0.23
   4  -8  -5    4.76    0.45
  -4   8   5    3.68    0.40
  -4   8   5    4.54    0.33
   3  -8  -5   41.90    1.36
  -3   8   5   44.54    1.42
  -3   8   5   42.33    1.22
   2  -8  -5   60.15    1.77
   2  -8  -5   59.94    1.75
  -2   8   5   57.63    1.60
   1  -8  -5   80.15    2.25
   1  -8  -5   82.55    2.27
  -1   8   5   82.99    2.12
   0  -8  -5    4.10    0.38
   0  -8  -5    3.77    0.37
   0   8   5    4.45    0.33
  -1  -8  -5    9.91    0.52
  -1  -8  -5   10.00    0.57
   1   8   5    9.54    0.49
  -2  -8  -5   42.01    1.28
  -2  -8  -5   42.58    1.38
   2   8   5   41.30    1.25
  -3  -8  -5   49.55    1.60
  -3  -8  -5   52.52    1.49
   3   8   5   52.06    1.49
  -4  -8  -5   44.40    1.48
  -4  -8  -5   43.44    1.31
   4   8   5   45.23    1.34
  -5  -8  -5    2.12    0.25
  -5  -8  -5    1.63    0.31
   5   8   5    2.02    0.26
  -6  -8  -5   10.01    0.68
  -6  -8  -5    9.82    0.51
   6   8   5    9.17    0.54
  -7  -8  -5    8.26    0.66
   7   8   5    7.99    0.52
  -8  -8  -5   15.92    0.93
   8   8   5   15.17    0.70
   5  -9  -5    0.36    0.23
  -5   9   5   -0.19    0.21
   4  -9  -5    5.69    0.48
  -4   9   5    5.89    0.54
  -4   9   5    4.34    0.36
   3  -9  -5   33.76    1.18
  -3   9   5   33.98    1.06
   2  -9  -5    9.68    0.57
   2  -9  -5   10.49    0.64
  -2   9   5    9.38    0.50
   1  -9  -5   22.76    0.93
   1  -9  -5   23.13    0.91
  -1   9   5   21.88    0.81
   0  -9  -5    1.29    0.26
   0  -9  -5    1.28    0.25
   0   9   5    1.15    0.22
  -1  -9  -5    5.26    0.47
  -1  -9  -5    5.01    0.43
   1   9   5    5.58    0.42
  -2  -9  -5   38.62    1.32
  -2  -9  -5   37.95    1.24
   2   9   5   37.52    1.21
  -3  -9  -5   18.03    0.84
  -3  -9  -5   18.00    0.75
   3   9   5   17.62    0.74
  -4  -9  -5    1.73    0.33
  -4  -9  -5    2.26    0.29
   4   9   5    1.49    0.26
  -5  -9  -5    0.29    0.22
  -5  -9  -5    0.13    0.19
   5   9   5    0.40    0.20
  -6  -9  -5   10.76    0.59
  -6  -9  -5   11.88    0.76
   6   9   5   10.36    0.61
  -7  -9  -5   28.10    1.25
   7   9   5   26.12    1.02
  -4  10   5   13.54    0.78
  -4  10   5   12.01    0.60
   3 -10  -5   11.90    0.73
   3 -10  -5   10.57    0.63
  -3  10   5   10.66    0.56
   2 -10  -5    2.34    0.33
   2 -10  -5    2.44    0.35
  -2  10   5    2.65    0.30
   1 -10  -5    0.33    0.22
   1 -10  -5   -0.03    0.19
  -1  10   5    0.08    0.16
   0 -10  -5    0.26    0.23
   0 -10  -5    0.56    0.25
   0  10   5    0.56    0.21
  -1 -10  -5   28.57    1.06
  -1 -10  -5   25.10    1.05
   1  10   5   27.22    1.00
  -2 -10  -5   27.95    1.14
  -2 -10  -5   30.88    1.12
   2  10   5   30.01    1.06
  -3 -10  -5    1.67    0.28
  -3 -10  -5    1.51    0.32
   3  10   5    1.78    0.28
  -4 -10  -5   -0.10    0.19
  -4 -10  -5   -0.25    0.19
   4  10   5    0.06    0.18
  -5 -10  -5    3.03    0.36
  -5 -10  -5    2.46    0.40
   5  10   5    2.69    0.35
  -6 -10  -5   36.59    1.30
  -6 -10  -5   36.24    1.46
   6  10   5   37.33    1.29
   3 -11  -5    3.74    0.48
  -3  11   5    2.93    0.35
   2 -11  -5    0.01    0.23
  -2  11   5    0.09    0.19
   1 -11  -5    0.92    0.28
   1 -11  -5    0.72    0.26
  -1  11   5    0.76    0.25
   0 -11  -5   19.65    0.91
   0 -11  -5   21.39    0.97
   0  11   5   19.96    0.85
  -1 -11  -5   33.08    1.26
  -1 -11  -5   35.36    1.28
   1  11   5   33.18    1.19
  -2 -11  -5    6.05    0.56
  -2 -11  -5    5.91    0.57
   2  11   5    6.27    0.50
  -3 -11  -5    0.56    0.25
  -3 -11  -5    0.65    0.28
   3  11   5    0.50    0.22
  -4 -11  -5    5.94    0.54
  -4 -11  -5    5.66    0.59
   4  11   5    5.67    0.52
  -5 -11  -5   31.39    1.20
  -5 -11  -5   30.54    1.32
   5  11   5   30.41    1.19
  -1 -12  -5    8.18    0.67
  -1 -12  -5    9.19    0.70
   1  12   5    8.53    0.61
  -1   7  -6   19.22    0.90
   1  -7   6   19.76    1.00
  -2   7  -6   14.58    0.78
   2  -7   6   15.87    0.90
  -3   7  -6   11.25    0.67
   3  -7   6    9.59    0.73
   2   6  -6    6.93    0.55
   2   6  -6    7.12    0.54
  -2  -6   6    7.65    0.68
   1   6  -6    2.34    0.33
  -1  -6   6    1.88    0.37
   0   6  -6   21.06    0.92
   0  -6   6   22.74    1.04
  -1   6  -6   37.54    1.30
   1  -6   6   38.59    1.42
  -2   6  -6    5.64    0.46
   2  -6   6    5.63    0.53
  -3   6  -6    2.33    0.31
   3  -6   6    3.22    0.42
  -4   6  -6   10.52    0.62
   4  -6   6   10.17    0.67
  -5   6  -6   32.01    1.14
   5  -6   6   31.40    1.23
  -6   6  -6   19.73    0.85
   6  -6   6   20.25    0.96
   3   5  -6   10.31    0.60
   3   5  -6    9.81    0.63
  -3  -5   6   10.23    0.74
   2   5  -6    0.51    0.20
   2   5  -6    0.60    0.21
  -2  -5   6    1.32    0.31
   1   5  -6   22.32    0.86
   1   5  -6   22.68    0.90
  -1  -5   6   22.78    1.03
   0   5  -6   48.21    1.47
   0   5  -6   54.17    1.58
   0  -5   6   52.02    1.71
  -1   5  -6   18.75    0.80
   1  -5   6   18.18    0.87
  -2   5  -6    3.03    0.33
   2  -5   6    2.63    0.37
  -3   5  -6    2.05    0.29
   3  -5   6    2.17    0.32
  -4   5  -6    3.03    0.33
   4  -5   6    3.21    0.37
  -5   5  -6   30.96    1.08
   5  -5   6   31.89    1.16
  -6   5  -6   17.33    0.75
   6  -5   6   16.70    0.81
  -7   5  -6    0.40    0.21
   7  -5   6    0.07    0.23
   4   4  -6    7.05    0.56
   4   4  -6    6.72    0.49
  -4  -4   6    5.67    0.60
   3   4  -6    0.19    0.19
   3   4  -6    0.25    0.17
  -3  -4   6    0.20    0.21
   2   4  -6    6.99    0.49
   2   4  -6    7.16    0.46
  -2  -4   6    7.16    0.58
   1   4  -6   32.37    1.09
   1   4  -6   33.35    1.11
  -1  -4   6   33.39    1.25
   0   4  -6    6.19    0.43
   0   4  -6    6.38    0.40
   0  -4   6    6.62    0.53
  -1   4  -6   10.14    0.53
  -1   4  -6    9.71    0.44
   1  -4   6    9.83    0.59
  -2   4  -6    5.26    0.39
  -2   4  -6    5.35    0.29
   2  -4   6    5.62    0.45
  -3   4  -6    1.84    0.26
   3  -4   6    1.75    0.27
  -4   4  -6   32.58    1.09
   4  -4   6   33.24    1.14
  -5   4  -6   40.24    1.23
   5  -4   6   38.02    1.27
  -6   4  -6    3.33    0.35
   6  -4   6    3.58    0.36
  -7   4  -6    6.32    0.44
   7  -4   6    6.51    0.49
  -8   4  -6   14.62    0.65
   5   3  -6   13.66    0.77
  -5  -3   6   12.99    0.86
   4   3  -6    0.25    0.17
   4   3  -6    0.02    0.18
  -4  -3   6    0.12    0.23
   3   3  -6    6.39    0.48
   3   3  -6    5.67    0.41
  -3  -3   6    6.27    0.56
   2   3  -6    3.83    0.34
   2   3  -6    4.39    0.37
  -2  -3   6    3.02    0.38
   1   3  -6   26.34    0.91
   1   3  -6   26.49    0.92
  -1  -3   6   27.27    1.05
   0   3  -6   57.98    1.59
   0   3  -6   55.68    1.56
   0  -3   6   54.44    1.70
  -1   3  -6    6.74    0.36
  -1   3  -6    6.90    0.42
   1  -3   6    6.75    0.46
  -2   3  -6   16.00    0.55
  -2   3  -6   16.35    0.66
   2  -3   6   16.33    0.71
  -3   3  -6  133.74    3.17
  -3   3  -6  134.12    3.31
   3  -3   6  133.06    3.41
  -4   3  -6   76.37    2.05
   4  -3   6   78.46    2.12
  -5   3  -6    0.43    0.16
   5  -3   6    0.22    0.16
  -6   3  -6    5.42    0.38
   6  -3   6    6.30    0.41
  -7   3  -6   68.63    1.86
   7  -3   6   69.38    1.89
  -8   3  -6   29.71    0.97
   5   2  -6    0.46    0.24
  -5  -2   6    0.51    0.27
   4   2  -6    8.50    0.46
   4   2  -6    8.81    0.57
  -4  -2   6    8.21    0.62
   3   2  -6   30.32    1.08
   3   2  -6   29.15    0.96
  -3  -2   6   30.25    1.18
   2   2  -6   41.96    1.32
   2   2  -6   41.76    1.24
  -2  -2   6   43.02    1.43
   1   2  -6  113.69    2.87
   1   2  -6  110.78    2.78
  -1  -2   6  110.18    2.99
   0   2  -6   22.85    0.78
   0   2  -6   22.91    0.78
   0  -2   6   22.42    0.87
  -1   2  -6    4.98    0.33
  -1   2  -6    4.57    0.30
   1  -2   6    5.13    0.38
  -2   2  -6  147.43    3.52
  -2   2  -6  145.26    3.55
   2  -2   6  146.48    3.67
  -3   2  -6   83.09    2.11
  -3   2  -6   80.07    2.00
   3  -2   6   80.25    2.15
   3  -2   6   81.97    2.05
  -4   2  -6   16.57    0.64
  -4   2  -6   17.19    0.52
   4  -2   6   17.73    0.65
  -5   2  -6   10.65    0.49
  -5   2  -6   11.17    0.37
   5  -2   6   10.49    0.48
  -6   2  -6   13.90    0.58
   6  -2   6   14.91    0.57
  -7   2  -6   19.16    0.69
   7  -2   6   17.92    0.66
  -8   2  -6    9.33    0.47
   6   1  -6   10.35    0.72
  -6  -1   6   11.00    0.77
   5   1  -6   -0.04    0.18
  -5  -1   6   -0.14    0.19
   4   1  -6   30.68    0.96
   4   1  -6   31.04    1.15
  -4  -1   6   30.90    1.20
   3   1  -6  120.02    3.10
   3   1  -6  114.99    2.89
  -3  -1   6  118.20    3.20
   2   1  -6   84.99    2.23
   2   1  -6   79.41    2.08
  -2  -1   6   80.06    2.30
   1   1  -6    0.73    0.15
   1   1  -6    0.48    0.15
  -1  -1   6    1.54    0.24
   0   1  -6    1.15    0.17
   0   1  -6    0.96    0.16
   0  -1   6    1.32    0.21
  -1   1  -6   77.51    1.99
  -1   1  -6   78.70    2.00
   1  -1   6   76.16    2.07
  -2   1  -6  154.54    3.70
   2  -1   6  153.68    3.79
  -3   1  -6    8.29    0.40
  -3   1  -6    8.23    0.35
   3  -1   6    7.74    0.39
  -4   1  -6   18.36    0.59
   4  -1   6   18.97    0.61
   4  -1   6   18.72    0.63
  -5   1  -6   10.65    0.41
   5  -1   6   11.00    0.44
  -6   1  -6   20.26    0.63
  -6   1  -6   18.62    0.68
   6  -1   6   19.14    0.63
  -7   1  -6   48.54    1.34
  -7   1  -6   48.83    1.33
   7  -1   6   47.19    1.28
  -8   1  -6   14.37    0.57
   6   0  -6    2.25    0.37
  -6   0   6    1.97    0.37
   5   0  -6    1.30    0.28
  -5   0   6    2.42    0.37
   4   0  -6   61.79    1.62
   4   0  -6   63.03    1.86
  -4   0   6   61.62    1.92
   3   0  -6   61.25    1.65
   3   0  -6   65.27    1.85
  -3   0   6   64.38    1.91
   2   0  -6    0.80    0.14
   2   0  -6    1.16    0.21
  -2   0   6    0.86    0.20
   1   0  -6    0.94    0.18
   1   0  -6    0.91    0.15
  -1   0   6    0.76    0.19
   0   0  -6   68.73    1.84
   0   0   6   69.19    1.90
   0   0   6   69.75    1.80
  -1   0  -6  102.12    2.52
   1   0   6   99.12    2.56
   1   0   6   99.34    2.49
  -2   0  -6   52.81    1.40
   2   0   6   51.12    1.42
   2   0   6   52.22    1.42
  -3   0  -6   12.32    0.47
   3   0   6   12.21    0.51
   3   0   6   11.98    0.46
  -4   0  -6   29.58    0.88
  -4   0  -6   31.44    0.85
   4   0   6   29.54    0.93
   4   0   6   30.17    0.85
  -5   0  -6   82.30    2.04
  -5   0  -6   80.01    1.96
   5   0   6   78.63    2.06
   5   0   6   78.17    1.95
  -6   0  -6  185.88    4.40
  -6   0  -6  188.21    4.30
   6   0   6  177.90    4.34
   6   0   6  179.04    4.28
  -7   0  -6   39.22    0.99
  -7   0  -6   37.47    1.13
   7   0   6   36.97    1.12
  -8   0  -6    0.47    0.16
   8   0   6    0.45    0.15
  -9   0  -6   20.48    0.70
  -9   0  -6   20.90    0.83
   7  -1  -6   -0.21    0.24
  -7   1   6   -0.01    0.26
   6  -1  -6   11.09    0.72
  -6   1   6   11.97    0.75
   5  -1  -6   24.87    1.02
  -5   1   6   27.34    1.10
   4  -1  -6   40.25    1.32
   4  -1  -6   39.42    1.09
  -4   1   6   38.95    1.36
   3  -1  -6    5.74    0.41
   3  -1  -6    4.64    0.29
  -3   1   6    5.55    0.44
   2  -1  -6    2.52    0.29
  -2   1   6    2.82    0.31
  -2   1   6    2.56    0.24
   1  -1  -6  161.63    3.98
  -1   1   6  164.61    3.83
  -1   1   6  158.81    4.03
   0  -1  -6  108.09    2.74
   0   1   6  111.34    2.66
   0   1   6  106.02    2.77
  -1  -1  -6   27.64    0.88
   1   1   6   27.89    0.87
   1   1   6   28.54    0.86
  -2  -1  -6   49.69    1.36
   2   1   6   49.59    1.32
   2   1   6   48.80    1.34
  -3  -1  -6   45.64    1.17
  -3  -1  -6   44.15    1.25
   3   1   6   44.46    1.17
  -4  -1  -6   84.15    1.99
  -4  -1  -6   84.03    2.12
   4   1   6   82.92    1.99
   4   1   6   78.92    2.09
  -5  -1  -6   87.04    2.20
   5   1   6   83.00    2.15
  -6  -1  -6   69.90    1.87
   6   1   6   69.13    1.82
  -7  -1  -6    0.43    0.14
   7   1   6   -0.07    0.11
  -8  -1  -6    0.14    0.14
   8   1   6   -0.11    0.12
  -9  -1  -6   29.38    1.06
   9   1   6   29.61    0.93
 -10  -1  -6   25.39    1.03
   7  -2  -6    6.86    0.63
  -7   2   6    6.48    0.64
   6  -2  -6   32.44    1.25
  -6   2   6   32.80    1.29
   5  -2  -6   36.84    1.32
  -5   2   6   38.79    1.38
   4  -2  -6    7.41    0.35
   4  -2  -6    8.51    0.53
  -4   2   6    8.08    0.54
   3  -2  -6    3.35    0.36
  -3   2   6    3.76    0.38
  -3   2   6    3.45    0.25
   2  -2  -6   13.16    0.60
  -2   2   6   13.90    0.62
  -2   2   6   12.51    0.49
   1  -2  -6  141.54    3.50
  -1   2   6  138.90    3.33
  -1   2   6  140.40    3.53
   0  -2  -6  158.00    3.80
   0   2   6  154.24    3.66
   0   2   6  151.37    3.80
  -1  -2  -6   24.81    0.83
   1   2   6   26.00    0.79
   1   2   6   25.43    0.80
  -2  -2  -6    4.83    0.32
  -2  -2  -6    4.98    0.25
   2   2   6    4.56    0.29
   2   2   6    4.78    0.26
  -3  -2  -6   15.23    0.45
  -3  -2  -6   15.31    0.59
   3   2   6   14.78    0.56
   3   2   6   15.47    0.47
  -4  -2  -6  163.24    3.95
   4   2   6  159.40    3.84
  -5  -2  -6   21.22    0.76
   5   2   6   22.39    0.74
  -6  -2  -6    8.37    0.45
   6   2   6    8.49    0.42
  -7  -2  -6    3.27    0.33
   7   2   6    2.78    0.28
  -8  -2  -6   41.96    1.34
   8   2   6   40.29    1.19
  -9  -2  -6   34.85    1.22
   9   2   6   32.30    1.02
 -10  -2  -6    7.48    0.57
   7  -3  -6   25.87    1.16
  -7   3   6   27.85    1.20
   6  -3  -6   20.92    0.95
  -6   3   6   19.93    0.96
   5  -3  -6   16.52    0.78
  -5   3   6   15.73    0.81
   4  -3  -6    6.62    0.47
  -4   3   6    5.95    0.30
  -4   3   6    5.35    0.47
   3  -3  -6   29.50    1.02
  -3   3   6   28.46    1.04
  -3   3   6   28.31    0.84
   2  -3  -6   28.67    0.98
  -2   3   6   28.70    0.84
  -2   3   6   27.05    0.98
   1  -3  -6  113.42    2.93
  -1   3   6  115.68    2.77
  -1   3   6  114.91    2.94
   0  -3  -6   47.29    1.37
   0   3   6   46.31    1.33
   0   3   6   46.36    1.26
  -1  -3  -6    0.79    0.16
   1   3   6    0.71    0.14
   1   3   6    1.13    0.16
  -2  -3  -6   53.02    1.34
  -2  -3  -6   51.84    1.48
   2   3   6   54.47    1.38
   2   3   6   51.24    1.41
  -3  -3  -6   85.50    2.24
   3   3   6   86.62    2.07
   3   3   6   83.80    2.05
   3   3   6   86.95    2.16
  -4  -3  -6  109.10    2.76
   4   3   6  106.19    2.65
  -5  -3  -6   18.97    0.73
   5   3   6   19.02    0.67
  -6  -3  -6   13.41    0.63
   6   3   6   14.52    0.57
  -7  -3  -6   29.23    1.04
   7   3   6   28.93    0.93
  -8  -3  -6  111.54    3.01
   8   3   6  112.00    2.79
  -9  -3  -6   19.33    0.88
   9   3   6   18.94    0.70
 -10  -3  -6    1.33    0.32
   7  -4  -6   22.56    1.04
  -7   4   6   22.21    1.08
   6  -4  -6   12.98    0.73
  -6   4   6   13.63    0.79
   5  -4  -6   23.27    0.95
  -5   4   6   22.04    0.96
   4  -4  -6    7.24    0.49
  -4   4   6    6.53    0.50
  -4   4   6    7.17    0.34
   3  -4  -6   51.57    1.58
  -3   4   6   51.90    1.37
  -3   4   6   53.73    1.61
   2  -4  -6  106.41    2.75
  -2   4   6  101.69    2.75
  -2   4   6  106.90    2.55
   1  -4  -6   21.34    0.78
  -1   4   6   21.33    0.67
  -1   4   6   19.23    0.74
   0  -4  -6    2.07    0.25
   0   4   6    2.04    0.22
   0   4   6    2.20    0.22
  -1  -4  -6  113.37    2.91
   1   4   6  112.36    2.82
   1   4   6  117.00    2.78
  -2  -4  -6  300.68    7.04
   2   4   6  297.80    6.81
   2   4   6  295.49    6.89
   2   4   6  289.86    6.91
  -3  -4  -6   99.98    2.58
   3   4   6  100.30    2.38
   3   4   6   98.13    2.45
   3   4   6   96.49    2.36
  -4  -4  -6   29.74    1.00
   4   4   6   29.80    0.92
   4   4   6   30.01    0.75
  -5  -4  -6    2.47    0.29
   5   4   6    2.61    0.27
  -6  -4  -6   45.76    1.43
   6   4   6   45.14    1.30
  -7  -4  -6  140.77    3.67
   7   4   6  141.03    3.45
  -8  -4  -6   47.99    1.58
   8   4   6   47.56    1.38
  -9  -4  -6   -0.11    0.18
   9   4   6   -0.10    0.13
 -10  -4  -6    5.72    0.57
   6  -5  -6    5.06    0.50
  -6   5   6    5.37    0.54
   5  -5  -6   10.99    0.64
  -5   5   6   10.20    0.65
   4  -5  -6   15.06    0.70
  -4   5   6   13.75    0.51
  -4   5   6   13.33    0.72
   3  -5  -6   79.36    2.16
  -3   5   6   75.77    1.92
  -3   5   6   75.82    2.17
   2  -5  -6   48.96    1.51
  -2   5   6   52.49    1.53
  -2   5   6   51.61    1.36
   1  -5  -6    6.76    0.44
  -1   5   6    6.49    0.40
  -1   5   6    6.92    0.35
   0  -5  -6   52.12    1.55
   0   5   6   53.84    1.49
   0   5   6   54.53    1.43
  -1  -5  -6   96.46    2.52
   1   5   6   93.50    2.41
   1   5   6   97.48    2.39
  -2  -5  -6  175.96    4.47
   2   5   6  184.82    4.33
   2   5   6  184.28    4.30
  -3  -5  -6   60.10    1.71
   3   5   6   57.98    1.58
   3   5   6   60.41    1.50
   3   5   6   57.89    1.49
  -4  -5  -6    0.68    0.18
   4   5   6    0.84    0.17
   4   5   6    1.03    0.11
   4   5   6    0.84    0.10
  -5  -5  -6   75.64    2.14
   5   5   6   77.18    2.01
  -6  -5  -6  113.36    3.06
   6   5   6  114.98    2.86
  -7  -5  -6   28.51    1.10
   7   5   6   28.72    0.95
  -8  -5  -6    1.37    0.30
   8   5   6    1.35    0.23
  -9  -5  -6    9.08    0.68
   9   5   6    9.49    0.52
 -10  -5  -6   16.96    0.95
   6  -6  -6   -0.19    0.18
  -6   6   6   -0.26    0.23
   5  -6  -6    8.38    0.59
  -5   6   6    7.42    0.61
   4  -6  -6   48.40    1.49
  -4   6   6   42.70    1.48
  -4   6   6   45.39    1.23
   3  -6  -6   53.49    1.62
  -3   6   6   54.44    1.43
  -3   6   6   53.70    1.64
   2  -6  -6   11.12    0.59
  -2   6   6   11.25    0.57
  -2   6   6   11.99    0.48
   1  -6  -6   28.03    0.98
  -1   6   6   27.40    0.93
  -1   6   6   26.23    0.84
   0  -6  -6   41.44    1.31
   0   6   6   41.19    1.24
   0   6   6   43.47    1.20
  -1  -6  -6   32.12    1.08
   1   6   6   33.17    0.98
   1   6   6   31.52    0.97
  -2  -6  -6  114.45    2.96
   2   6   6  111.74    2.79
  -3  -6  -6   46.70    1.48
  -3  -6  -6   48.74    1.29
   3   6   6   49.44    1.37
  -4  -6  -6   15.74    0.52
  -4  -6  -6   16.72    0.73
   4   6   6   15.62    0.53
   4   6   6   16.20    0.63
  -5  -6  -6   93.55    2.59
  -5  -6  -6   94.10    2.27
   5   6   6   92.94    2.41
  -6  -6  -6    3.52    0.39
  -6  -6  -6    2.85    0.20
   6   6   6    3.08    0.31
  -7  -6  -6   17.91    0.85
   7   6   6   16.22    0.68
  -8  -6  -6   13.44    0.78
   8   6   6   13.87    0.63
  -9  -6  -6    4.90    0.56
   9   6   6    4.78    0.40
 -10  -6  -6   16.17    0.97
   6  -7  -6    0.02    0.24
  -6   7   6   -0.20    0.25
   5  -7  -6   32.67    1.20
  -5   7   6   31.55    1.25
   4  -7  -6   47.70    1.52
  -4   7   6   48.29    1.56
  -4   7   6   45.48    1.28
   3  -7  -6    5.00    0.43
  -3   7   6    4.96    0.33
  -3   7   6    4.19    0.42
   2  -7  -6    0.41    0.18
  -2   7   6    0.58    0.19
  -2   7   6    0.39    0.15
   1  -7  -6   35.89    1.18
  -1   7   6   34.28    1.04
  -1   7   6   34.39    1.13
   0  -7  -6   66.61    1.87
   0   7   6   63.47    1.77
   0   7   6   62.86    1.70
  -1  -7  -6   40.85    1.32
  -1  -7  -6   41.56    1.22
   1   7   6   40.94    1.20
  -2  -7  -6    1.72    0.26
  -2  -7  -6    2.28    0.24
   2   7   6    2.62    0.26
  -3  -7  -6   -0.13    0.10
  -3  -7  -6   -0.18    0.14
   3   7   6    0.03    0.12
  -4  -7  -6   21.37    0.71
  -4  -7  -6   22.25    0.91
   4   7   6   22.17    0.80
  -5  -7  -6   81.77    2.46
  -5  -7  -6   89.18    2.21
   5   7   6   90.89    2.31
  -6  -7  -6    0.54    0.21
  -6  -7  -6    0.68    0.14
   6   7   6    0.64    0.18
  -7  -7  -6    6.12    0.55
   7   7   6    6.72    0.44
  -8  -7  -6    1.36    0.32
   8   7   6    1.09    0.22
  -9  -7  -6   11.46    0.81
   9   7   6   11.32    0.61
   5  -8  -6   14.84    0.78
  -5   8   6   14.81    0.84
   4  -8  -6    0.33    0.21
  -4   8   6    0.12    0.14
  -4   8   6    0.13    0.20
   3  -8  -6    3.36    0.37
  -3   8   6    3.31    0.37
  -3   8   6    2.99    0.28
   2  -8  -6   10.97    0.62
  -2   8   6   11.50    0.61
  -2   8   6   11.14    0.52
   1  -8  -6   19.47    0.82
  -1   8   6   19.84    0.73
  -1   8   6   20.29    0.80
   0  -8  -6   24.31    0.95
   0  -8  -6   24.58    0.89
   0   8   6   23.84    0.83
  -1  -8  -6    0.03    0.13
  -1  -8  -6    0.33    0.18
   1   8   6    0.08    0.13
  -2  -8  -6    0.66    0.21
  -2  -8  -6    0.40    0.15
   2   8   6    0.69    0.17
  -3  -8  -6   16.41    0.78
  -3  -8  -6   16.88    0.65
   3   8   6   15.82    0.68
  -4  -8  -6   33.74    1.04
  -4  -8  -6   32.61    1.22
   4   8   6   34.16    1.10
  -5  -8  -6   28.68    1.17
  -5  -8  -6   30.56    0.95
   5   8   6   30.57    1.04
  -6  -8  -6    0.19    0.16
  -6  -8  -6    0.01    0.19
   6   8   6    0.47    0.18
  -7  -8  -6    3.51    0.46
   7   8   6    3.69    0.38
  -8  -8  -6    6.04    0.63
   8   8   6    8.63    0.54
   5  -9  -6    2.59    0.36
  -5   9   6    2.16    0.38
   4  -9  -6    0.48    0.24
  -4   9   6    0.29    0.23
   3  -9  -6    0.26    0.22
  -3   9   6    0.40    0.21
   2  -9  -6    3.62    0.39
  -2   9   6    4.35    0.37
  -2   9   6    4.35    0.43
   1  -9  -6   43.93    1.44
   1  -9  -6   42.81    1.41
  -1   9   6   43.01    1.29
   0  -9  -6   12.86    0.65
   0  -9  -6   14.36    0.71
   0   9   6   12.48    0.60
  -1  -9  -6    0.11    0.18
  -1  -9  -6   -0.09    0.14
   1   9   6    0.04    0.14
  -2  -9  -6   20.06    0.79
  -2  -9  -6   19.64    0.88
   2   9   6   19.52    0.78
  -3  -9  -6   18.29    0.72
  -3  -9  -6   17.37    0.84
   3   9   6   17.00    0.73
  -4  -9  -6   14.31    0.76
  -4  -9  -6   13.27    0.62
   4   9   6   13.62    0.65
  -5  -9  -6   18.90    0.94
  -5  -9  -6   18.40    0.74
   5   9   6   20.21    0.82
  -6  -9  -6    1.26    0.33
   6   9   6    0.99    0.24
  -7  -9  -6    4.29    0.52
   7   9   6    5.02    0.45
  -8  -9  -6   20.72    1.10
   8   9   6   21.26    0.89
   4 -10  -6    0.30    0.25
  -4  10   6    0.25    0.25
   3 -10  -6    7.63    0.59
  -3  10   6    6.30    0.45
  -3  10   6    6.73    0.58
   2 -10  -6   47.08    1.55
  -2  10   6   45.42    1.39
   1 -10  -6   14.23    0.76
   1 -10  -6   13.45    0.73
  -1  10   6   13.70    0.65
   0 -10  -6    0.72    0.24
   0 -10  -6    0.34    0.23
   0  10   6    0.81    0.22
  -1 -10  -6    3.22    0.40
  -1 -10  -6    3.63    0.40
   1  10   6    3.01    0.34
  -2 -10  -6   36.84    1.36
  -2 -10  -6   38.08    1.28
   2  10   6   38.63    1.26
  -3 -10  -6   24.19    1.08
  -3 -10  -6   27.58    1.00
   3  10   6   26.09    0.98
  -4 -10  -6   12.67    0.65
  -4 -10  -6   11.09    0.74
   4  10   6   12.36    0.65
  -5 -10  -6    0.32    0.22
  -5 -10  -6    0.25    0.28
   5  10   6    0.44    0.22
  -6 -10  -6    3.97    0.52
   6  10   6    3.97    0.42
  -7 -10  -6   33.27    1.44
   7  10   6   33.77    1.23
   2 -11  -6    6.83    0.59
   2 -11  -6    6.90    0.61
  -2  11   6    6.93    0.51
   1 -11  -6   -0.09    0.24
   1 -11  -6    0.37    0.24
  -1  11   6   -0.05    0.18
   0 -11  -6    6.04    0.56
   0 -11  -6    6.42    0.58
   0  11   6    6.76    0.51
  -1 -11  -6   21.31    0.95
  -1 -11  -6   18.75    0.93
   1  11   6   20.60    0.87
  -2 -11  -6   46.39    1.65
  -2 -11  -6   48.42    1.58
   2  11   6   47.90    1.52
  -3 -11  -6    6.07    0.52
  -3 -11  -6    6.07    0.59
   3  11   6    5.95    0.52
  -4 -11  -6   -0.04    0.23
  -4 -11  -6   -0.05    0.22
   4  11   6   -0.31    0.17
  -5 -11  -6    2.80    0.45
  -5 -11  -6    2.60    0.38
   5  11   6    2.44    0.37
  -1 -12  -6   38.09    1.41
  -1 -12  -6   36.89    1.43
   1  12   6   35.22    1.29
  -1   6  -7   14.93    0.80
   1  -6   7   16.61    0.92
  -2   6  -7   16.34    0.80
   2  -6   7   15.44    0.87
  -3   6  -7   11.91    0.68
   3  -6   7   10.76    0.75
  -4   6  -7    0.55    0.23
   4  -6   7    1.28    0.33
   1   5  -7    3.73    0.43
   1   5  -7    3.65    0.40
  -1  -5   7    3.06    0.45
   0   5  -7   12.46    0.70
   0  -5   7   13.97    0.80
  -1   5  -7   21.77    0.93
   1  -5   7   22.06    1.02
  -2   5  -7   14.01    0.71
   2  -5   7   13.75    0.78
  -3   5  -7    1.63    0.28
   3  -5   7    1.43    0.32
  -4   5  -7    1.75    0.30
   4  -5   7    1.22    0.28
  -5   5  -7   40.28    1.35
   5  -5   7   40.44    1.41
  -6   5  -7   32.60    1.18
   6  -5   7   34.61    1.26
   3   4  -7    9.01    0.61
   3   4  -7    7.06    0.51
  -3  -4   7    8.57    0.71
   2   4  -7    4.82    0.43
   2   4  -7    4.97    0.45
  -2  -4   7    5.30    0.57
   1   4  -7    5.23    0.45
   1   4  -7    4.94    0.44
  -1  -4   7    5.47    0.54
   0   4  -7   43.49    1.38
   0   4  -7   41.69    1.31
   0  -4   7   42.68    1.52
  -1   4  -7   54.58    1.63
  -1   4  -7   54.69    1.53
   1  -4   7   52.74    1.74
  -2   4  -7   17.24    0.76
   2  -4   7   18.29    0.84
  -3   4  -7    0.63    0.21
   3  -4   7    0.65    0.22
  -4   4  -7    8.21    0.52
   4  -4   7    7.83    0.54
  -5   4  -7   49.76    1.52
   5  -4   7   50.04    1.57
  -6   4  -7   18.50    0.78
   6  -4   7   18.75    0.83
  -7   4  -7    1.68    0.27
  -8   4  -7    1.85    0.30
   4   3  -7   14.91    0.80
   4   3  -7   13.81    0.67
  -4  -3   7   13.45    0.87
   3   3  -7    1.36    0.28
   3   3  -7    1.17    0.24
  -3  -3   7    1.33    0.32
   2   3  -7    6.27    0.49
   2   3  -7    6.17    0.45
  -2  -3   7    6.70    0.57
   1   3  -7   44.29    1.36
   1   3  -7   43.89    1.38
  -1  -3   7   43.31    1.52
   0   3  -7   72.77    2.00
   0   3  -7   72.52    2.01
   0  -3   7   74.82    2.19
  -1   3  -7    3.10    0.29
  -1   3  -7    2.42    0.28
   1  -3   7    2.64    0.35
  -2   3  -7    1.01    0.17
  -2   3  -7    1.20    0.22
   2  -3   7    1.04    0.23
  -3   3  -7   21.48    0.72
  -3   3  -7   21.91    0.83
   3  -3   7   22.50    0.87
  -4   3  -7   38.67    1.23
   4  -3   7   38.76    1.25
  -5   3  -7   20.91    0.80
   5  -3   7   18.92    0.79
  -6   3  -7    1.47    0.23
   6  -3   7    1.83    0.28
  -7   3  -7    7.08    0.47
  -8   3  -7   25.17    0.91
   4   2  -7    1.46    0.30
   4   2  -7    1.16    0.22
  -4  -2   7    0.70    0.29
   3   2  -7    6.95    0.55
   3   2  -7    7.01    0.46
  -3  -2   7    7.92    0.61
   2   2  -7   15.95    0.73
   2   2  -7   16.02    0.67
  -2  -2   7   14.72    0.81
   1   2  -7   14.68    0.62
   1   2  -7   14.10    0.64
  -1  -2   7   14.33    0.75
   0   2  -7   22.63    0.78
   0   2  -7   18.46    0.75
   0  -2   7   19.00    0.84
  -1   2  -7    0.20    0.15
  -1   2  -7    0.31    0.13
   1  -2   7    0.27    0.16
  -2   2  -7   44.09    1.23
  -2   2  -7   43.69    1.31
   2  -2   7   44.39    1.38
  -3   2  -7   64.28    1.70
  -3   2  -7   68.49    1.82
   3  -2   7   65.52    1.86
  -4   2  -7   46.69    1.38
  -4   2  -7   46.29    1.23
   4  -2   7   47.40    1.39
  -5   2  -7   11.75    0.55
   5  -2   7   11.56    0.54
  -6   2  -7    1.60    0.23
   6  -2   7    1.52    0.22
  -7   2  -7   38.33    1.19
  -8   2  -7   62.35    1.73
  -9   2  -7    8.55    0.49
   5   1  -7    3.90    0.47
  -5  -1   7    2.96    0.44
   4   1  -7    1.56    0.30
   4   1  -7    2.11    0.25
  -4  -1   7    1.73    0.36
   3   1  -7   16.80    0.68
   3   1  -7   17.17    0.79
  -3  -1   7   18.41    0.89
   2   1  -7   25.55    0.95
   2   1  -7   24.07    0.85
  -2  -1   7   25.02    1.03
   1   1  -7   48.48    1.39
   1   1  -7   49.34    1.46
  -1  -1   7   48.17    1.56
   0   1  -7   29.05    0.97
   0   1  -7   29.43    0.95
   0  -1   7   29.29    1.05
  -1   1  -7    5.70    0.37
  -1   1  -7    6.57    0.39
   1  -1   7    6.14    0.42
  -2   1  -7  120.87    2.98
  -2   1  -7  120.50    2.99
   2  -1   7  119.33    3.07
  -3   1  -7   56.38    1.51
  -3   1  -7   57.98    1.58
   3  -1   7   55.58    1.59
  -4   1  -7   42.58    1.15
  -4   1  -7   39.73    1.22
   4  -1   7   42.28    1.22
  -5   1  -7   26.45    0.78
  -5   1  -7   25.88    0.87
   5  -1   7   25.09    0.82
  -6   1  -7    9.60    0.48
  -6   1  -7    9.21    0.40
   6  -1   7    9.09    0.41
  -7   1  -7   24.84    0.85
  -8   1  -7   26.91    0.91
  -9   1  -7    5.10    0.38
   5   0  -7    3.24    0.41
  -5   0   7    3.10    0.43
   4   0  -7    3.91    0.42
   4   0  -7    2.77    0.30
  -4   0   7    2.97    0.41
   3   0  -7   83.69    2.15
   3   0  -7   83.52    2.36
  -3   0   7   83.48    2.44
   2   0  -7  128.93    3.31
   2   0  -7  122.40    3.11
  -2   0   7  131.69    3.41
   1   0  -7    8.11    0.43
   1   0  -7    8.46    0.48
  -1   0   7    8.56    0.52
   0   0  -7    0.33    0.16
   0   0   7    0.06    0.14
  -1   0  -7   45.94    1.35
   1   0   7   46.41    1.39
   1   0   7   48.75    1.36
  -2   0  -7  150.23    3.74
   2   0   7  152.04    3.78
   2   0   7  157.70    3.73
  -3   0  -7    6.60    0.37
   3   0   7    7.31    0.38
   3   0   7    7.16    0.41
  -4   0  -7    9.02    0.42
   4   0   7    9.22    0.47
   4   0   7    9.76    0.41
  -5   0  -7   24.21    0.78
   5   0   7   23.99    0.72
   5   0   7   24.02    0.84
  -6   0  -7    6.25    0.36
   6   0   7    5.77    0.28
   6   0   7    6.36    0.41
  -7   0  -7   19.62    0.71
   7   0   7   19.00    0.74
  -8   0  -7   12.87    0.59
   8   0   7   12.39    0.58
  -9   0  -7    2.70    0.28
   6  -1  -7    2.66    0.43
  -6   1   7    2.12    0.41
   5  -1  -7    5.62    0.53
  -5   1   7    5.99    0.57
   4  -1  -7   38.60    1.34
   4  -1  -7   35.58    1.07
  -4   1   7   37.91    1.38
   3  -1  -7   73.56    2.06
   3  -1  -7   69.61    1.84
  -3   1   7   70.28    2.12
   2  -1  -7    1.07    0.22
   2  -1  -7    0.57    0.16
  -2   1   7    0.73    0.22
   1  -1  -7    4.81    0.38
  -1   1   7    4.50    0.33
  -1   1   7    5.05    0.41
   0  -1  -7   36.15    1.15
   0   1   7   36.27    1.18
   0   1   7   38.53    1.11
  -1  -1  -7   25.20    0.86
   1   1   7   25.19    0.84
   1   1   7   26.28    0.87
  -2  -1  -7   44.50    1.28
   2   1   7   42.49    1.24
   2   1   7   44.41    1.26
  -3  -1  -7   19.34    0.68
   3   1   7   18.49    0.69
   3   1   7   18.16    0.61
  -4  -1  -7    1.92    0.18
  -4  -1  -7    1.71    0.22
   4   1   7    1.74    0.22
   4   1   7    2.09    0.18
  -5  -1  -7   37.49    0.96
  -5  -1  -7   39.07    1.13
   5   1   7   36.38    0.96
   5   1   7   35.62    1.13
  -6  -1  -7   93.89    2.42
   6   1   7   91.72    2.39
  -7  -1  -7   74.09    2.00
   7   1   7   72.86    1.96
  -8  -1  -7    0.97    0.21
   8   1   7    0.80    0.19
  -9  -1  -7    6.51    0.48
   9   1   7    6.69    0.44
   6  -2  -7    2.75    0.42
  -6   2   7    2.91    0.46
   5  -2  -7   29.65    1.18
  -5   2   7   28.90    1.20
   4  -2  -7   30.38    1.14
   4  -2  -7   30.01    0.91
  -4   2   7   31.71    1.20
   3  -2  -7    2.44    0.31
  -3   2   7    2.39    0.33
   2  -2  -7    3.19    0.34
  -2   2   7    2.53    0.26
  -2   2   7    2.94    0.34
   1  -2  -7   87.05    2.33
  -1   2   7   84.73    2.35
  -1   2   7   86.95    2.19
   0  -2  -7   68.74    1.88
   0   2   7   69.58    1.79
   0   2   7   65.95    1.88
  -1  -2  -7   89.71    2.37
   1   2   7   90.11    2.35
   1   2   7   92.01    2.30
  -2  -2  -7   36.32    1.12
   2   2   7   37.42    1.06
   2   2   7   36.55    1.09
  -3  -2  -7   19.42    0.72
  -3  -2  -7   20.32    0.61
   3   2   7   19.68    0.70
   3   2   7   19.35    0.61
  -4  -2  -7   60.42    1.48
  -4  -2  -7   60.90    1.68
   4   2   7   58.48    1.64
   4   2   7   61.59    1.50
  -5  -2  -7  223.63    5.40
   5   2   7  223.25    5.28
  -6  -2  -7   80.62    2.18
   6   2   7   80.42    2.11
  -7  -2  -7    8.95    0.51
   7   2   7    9.92    0.50
  -8  -2  -7    3.28    0.35
   8   2   7    2.80    0.30
  -9  -2  -7   30.24    1.12
   9   2   7   30.36    1.00
 -10  -2  -7   18.84    0.89
   6  -3  -7   18.46    0.94
  -6   3   7   18.18    0.97
   5  -3  -7   33.33    1.28
  -5   3   7   34.93    1.32
   4  -3  -7   22.73    0.95
  -4   3   7   23.57    0.98
  -4   3   7   22.35    0.73
   3  -3  -7    8.71    0.56
  -3   3   7    9.92    0.43
  -3   3   7    8.54    0.55
   2  -3  -7    5.64    0.44
  -2   3   7    5.44    0.35
  -2   3   7    4.99    0.43
   1  -3  -7   97.69    2.58
  -1   3   7   96.35    2.59
  -1   3   7   97.57    2.42
   0  -3  -7  186.24    4.60
   0   3   7  187.09    4.41
   0   3   7  186.86    4.58
  -1  -3  -7  149.76    3.65
   1   3   7  142.09    3.50
   1   3   7  144.43    3.58
  -2  -3  -7    0.63    0.17
   2   3   7    0.86    0.16
   2   3   7    0.71    0.14
  -3  -3  -7   50.86    1.28
  -3  -3  -7   50.21    1.47
   3   3   7   50.75    1.41
   3   3   7   49.89    1.31
  -4  -3  -7  138.97    3.46
   4   3   7  137.19    3.22
   4   3   7  136.37    3.36
  -5  -3  -7  106.90    2.80
   5   3   7  107.01    2.70
  -6  -3  -7    2.95    0.32
   6   3   7    2.02    0.24
  -7  -3  -7    2.73    0.33
   7   3   7    2.06    0.26
  -8  -3  -7   34.89    1.23
   8   3   7   35.78    1.13
  -9  -3  -7   29.24    1.13
   9   3   7   29.61    0.99
 -10  -3  -7    6.24    0.54
   6  -4  -7   27.87    1.17
  -6   4   7   26.58    1.19
   5  -4  -7   24.08    1.01
  -5   4   7   23.00    1.05
   4  -4  -7    3.61    0.39
  -4   4   7    3.89    0.29
  -4   4   7    3.51    0.42
   3  -4  -7    2.31    0.31
  -3   4   7    2.36    0.32
  -3   4   7    2.35    0.23
   2  -4  -7   70.46    2.03
  -2   4   7   71.13    2.05
  -2   4   7   72.70    1.85
   1  -4  -7  107.80    2.89
  -1   4   7  111.24    2.73
  -1   4   7  113.82    2.91
   0   4   7   34.22    1.01
   0   4   7   33.03    1.06
  -1  -4  -7   29.18    0.99
   1   4   7   27.88    0.91
   1   4   7   29.53    0.91
  -2  -4  -7    2.42    0.28
   2   4   7    1.94    0.22
   2   4   7    1.96    0.20
  -3  -4  -7  108.99    2.83
   3   4   7  108.87    2.71
   3   4   7  109.29    2.64
   3   4   7  106.30    2.61
  -4  -4  -7  110.98    2.92
   4   4   7  111.03    2.80
   4   4   7  114.14    2.65
  -5  -4  -7    4.97    0.39
   5   4   7    4.48    0.34
  -6  -4  -7    0.04    0.16
   6   4   7    0.00    0.14
  -7  -4  -7   40.83    1.39
   7   4   7   43.07    1.28
  -8  -4  -7   65.31    2.00
   8   4   7   67.53    1.85
  -9  -4  -7   16.93    0.84
   9   4   7   15.65    0.68
 -10  -4  -7    2.03    0.36
   6  -5  -7   12.00    0.76
  -6   5   7   12.61    0.80
   5  -5  -7    3.29    0.40
  -5   5   7    2.89    0.40
   4  -5  -7    3.93    0.41
  -4   5   7    3.44    0.29
  -4   5   7    3.22    0.40
   3  -5  -7   34.67    1.20
  -3   5   7   32.31    1.19
  -3   5   7   34.37    1.00
   2  -5  -7  102.54    2.76
  -2   5   7  104.83    2.55
  -2   5   7  101.54    2.76
   1  -5  -7   -0.01    0.15
  -1   5   7    0.10    0.11
  -1   5   7   -0.01    0.13
   0  -5  -7    0.00    0.13
   0   5   7   -0.01    0.11
   0   5   7   -0.12    0.09
  -1  -5  -7   34.44    1.16
   1   5   7   35.53    1.07
   1   5   7   37.08    1.07
  -2  -5  -7   99.98    2.63
   2   5   7   99.22    2.49
   2   5   7   96.51    2.47
  -3  -5  -7  155.40    3.90
   3   5   7  151.42    3.68
   3   5   7  157.23    3.74
   3   5   7  154.07    3.70
  -4  -5  -7   -0.03    0.14
   4   5   7   -0.08    0.11
   4   5   7    0.03    0.07
   4   5   7    0.37    0.09
  -5  -5  -7    2.19    0.31
   5   5   7    2.85    0.29
  -6  -5  -7   77.17    2.23
   6   5   7   78.69    2.09
  -7  -5  -7   40.51    1.41
   7   5   7   40.76    1.25
  -8  -5  -7   17.25    0.85
   8   5   7   17.92    0.74
  -9  -5  -7    5.86    0.56
   9   5   7    5.33    0.43
 -10  -5  -7    1.33    0.37
   6  -6  -7    2.16    0.38
  -6   6   7    1.62    0.37
   5  -6  -7    2.37    0.36
  -5   6   7    2.99    0.42
   4  -6  -7   11.63    0.68
  -4   6   7   11.82    0.71
   3  -6  -7    9.05    0.59
  -3   6   7    9.48    0.60
  -3   6   7    9.58    0.45
   2  -6  -7   41.19    1.34
  -2   6   7   40.00    1.32
  -2   6   7   39.44    1.15
   1  -6  -7    0.11    0.17
  -1   6   7   -0.16    0.13
  -1   6   7   -0.14    0.11
   0  -6  -7    9.21    0.53
   0   6   7    9.21    0.49
   0   6   7   10.33    0.47
  -1  -6  -7   30.78    1.06
   1   6   7   29.23    0.94
   1   6   7   29.20    0.94
  -2  -6  -7   46.37    1.42
   2   6   7   43.40    1.28
   2   6   7   43.31    1.24
  -3  -6  -7   14.88    0.70
   3   6   7   15.50    0.54
   3   6   7   16.57    0.64
  -4  -6  -7    1.19    0.24
   4   6   7    1.90    0.17
   4   6   7    1.48    0.22
   4   6   7    1.51    0.17
  -5  -6  -7   14.22    0.70
   5   6   7   12.85    0.42
   5   6   7   13.26    0.61
  -6  -6  -7   21.21    0.92
   6   6   7   21.50    0.81
  -7  -6  -7   11.17    0.69
   7   6   7   11.70    0.58
  -8  -6  -7   14.02    0.79
   8   6   7   13.71    0.65
  -9  -6  -7   -0.08    0.22
   9   6   7    0.01    0.16
 -10  -6  -7    2.50    0.45
   5  -7  -7    0.96    0.30
  -5   7   7    0.91    0.30
   4  -7  -7   24.68    1.02
  -4   7   7   24.47    1.04
   3  -7  -7    8.67    0.58
  -3   7   7    9.08    0.46
  -3   7   7    9.67    0.60
   2  -7  -7   19.90    0.86
  -2   7   7   19.58    0.71
  -2   7   7   19.70    0.84
   1  -7  -7    4.18    0.41
  -1   7   7    4.25    0.38
  -1   7   7    4.68    0.34
   0  -7  -7   21.39    0.87
   0   7   7   21.92    0.77
   0   7   7   21.41    0.80
  -1  -7  -7   28.05    1.04
   1   7   7   28.32    0.93
   1   7   7   28.77    0.94
  -2  -7  -7    6.33    0.47
   2   7   7    5.26    0.33
   2   7   7    6.19    0.39
  -3  -7  -7    6.02    0.48
   3   7   7    6.35    0.40
  -4  -7  -7   11.73    0.66
  -4  -7  -7   11.41    0.46
   4   7   7   12.03    0.57
  -5  -7  -7   14.26    0.74
  -5  -7  -7   13.47    0.49
   5   7   7   13.95    0.63
  -6  -7  -7   20.81    0.96
   6   7   7   21.55    0.83
  -7  -7  -7    7.91    0.61
   7   7   7    6.77    0.47
  -8  -7  -7    0.09    0.21
   8   7   7    0.14    0.15
  -9  -7  -7    0.91    0.32
   9   7   7    1.06    0.25
   5  -8  -7   15.18    0.83
  -5   8   7   15.69    0.90
   4  -8  -7   11.06    0.70
  -4   8   7   10.92    0.71
   3  -8  -7    0.36    0.22
  -3   8   7    0.46    0.23
  -3   8   7    0.67    0.17
   2  -8  -7   13.66    0.71
  -2   8   7   12.00    0.56
  -2   8   7   12.17    0.66
   1  -8  -7    1.62    0.29
  -1   8   7    1.20    0.23
  -1   8   7    1.13    0.21
   0  -8  -7   55.04    1.70
   0   8   7   53.90    1.54
   0   8   7   54.58    1.61
  -1  -8  -7   21.97    0.92
   1   8   7   22.41    0.82
   1   8   7   22.97    0.82
  -2  -8  -7    0.30    0.14
  -2  -8  -7    0.15    0.17
   2   8   7    0.17    0.14
  -3  -8  -7    4.89    0.35
  -3  -8  -7    5.98    0.49
   3   8   7    5.57    0.40
  -4  -8  -7   19.30    0.89
  -4  -8  -7   18.91    0.68
   4   8   7   19.15    0.78
  -5  -8  -7   34.29    1.03
  -5  -8  -7   33.19    1.29
   5   8   7   36.20    1.17
  -6  -8  -7    9.46    0.66
   6   8   7   10.31    0.57
  -7  -8  -7    0.17    0.25
   7   8   7    0.77    0.21
  -8  -8  -7    2.45    0.42
   8   8   7    2.85    0.34
   4  -9  -7    2.26    0.36
  -4   9   7    2.46    0.39
   3  -9  -7    2.59    0.38
  -3   9   7    3.83    0.36
  -3   9   7    4.09    0.46
   2  -9  -7   11.66    0.70
  -2   9   7   12.67    0.59
  -2   9   7   11.91    0.68
   1  -9  -7   13.87    0.74
  -1   9   7   13.11    0.61
  -1   9   7   13.27    0.68
   0  -9  -7   35.14    1.27
   0   9   7   33.88    1.11
   0   9   7   33.67    1.16
  -1  -9  -7   12.03    0.61
  -1  -9  -7   12.02    0.70
   1   9   7   13.15    0.61
  -2  -9  -7    1.66    0.32
  -2  -9  -7    1.55    0.25
   2   9   7    1.53    0.24
  -3  -9  -7    7.81    0.58
  -3  -9  -7    7.29    0.45
   3   9   7    6.82    0.46
  -4  -9  -7   18.62    0.73
  -4  -9  -7   18.82    0.91
   4   9   7   18.75    0.78
  -5  -9  -7   44.68    1.60
  -5  -9  -7   44.41    1.33
   5   9   7   45.79    1.43
  -6  -9  -7    6.69    0.61
   6   9   7    8.00    0.53
  -7  -9  -7    1.18    0.33
   7   9   7    1.76    0.29
  -8  -9  -7   13.08    0.90
   8   9   7   12.34    0.70
   3 -10  -7    0.60    0.28
  -3  10   7    0.49    0.20
  -3  10   7    0.41    0.25
   2 -10  -7   11.13    0.73
  -2  10   7   10.11    0.56
  -2  10   7   11.32    0.71
   1 -10  -7   36.37    1.34
  -1  10   7   37.05    1.30
  -1  10   7   37.99    1.21
   0 -10  -7   17.66    0.89
   0 -10  -7   19.32    0.84
   0  10   7   18.00    0.77
  -1 -10  -7    3.39    0.43
  -1 -10  -7    4.41    0.45
   1  10   7    4.49    0.41
  -2 -10  -7    3.36    0.37
  -2 -10  -7    4.61    0.49
   2  10   7    4.56    0.43
  -3 -10  -7   38.26    1.44
  -3 -10  -7   38.99    1.28
   3  10   7   38.92    1.29
  -4 -10  -7   39.13    1.28
  -4 -10  -7   38.34    1.48
   4  10   7   41.16    1.33
  -5 -10  -7   10.43    0.75
   5  10   7   12.32    0.66
  -6 -10  -7    2.18    0.41
   6  10   7    2.98    0.36
  -7 -10  -7   15.90    0.97
   7  10   7   16.06    0.81
   1 -11  -7   27.11    1.15
  -1  11   7   28.64    1.03
   0 -11  -7    1.12    0.31
   0 -11  -7    1.19    0.33
   0  11   7    1.29    0.26
  -1 -11  -7    5.92    0.61
  -1 -11  -7    6.13    0.55
   1  11   7    6.55    0.51
  -2 -11  -7   35.52    1.39
  -2 -11  -7   36.48    1.30
   2  11   7   35.74    1.26
  -3 -11  -7   43.15    1.59
  -3 -11  -7   43.78    1.45
   3  11   7   43.02    1.45
  -4 -11  -7    8.80    0.71
  -4 -11  -7    8.20    0.57
   4  11   7    8.34    0.61
  -5 -11  -7    1.02    0.35
   5  11   7    1.55    0.30
  -2   5  -8   28.40    1.11
   2  -5   8   26.53    1.18
  -3   5  -8   19.16    0.87
   3  -5   8   16.30    0.89
  -4   5  -8    3.07    0.38
   4  -5   8    3.11    0.44
   1   4  -8    3.41    0.40
   1   4  -8    2.17    0.33
  -1  -4   8    2.71    0.44
   0   4  -8    3.44    0.39
   0  -4   8    4.06    0.49
  -1   4  -8   42.89    1.42
   1  -4   8   42.44    1.54
  -2   4  -8   33.13    1.16
   2  -4   8   30.18    1.23
  -3   4  -8    0.14    0.17
   3  -4   8   -0.17    0.20
  -4   4  -8    0.24    0.19
   4  -4   8   -0.18    0.17
  -5   4  -8   21.22    0.91
   5  -4   8   22.63    0.94
  -6   4  -8   50.70    1.62
   6  -4   8   54.15    1.79
   2   3  -8    5.31    0.50
   2   3  -8    4.12    0.42
  -2  -3   8    4.43    0.53
   1   3  -8    1.41    0.28
   1   3  -8    1.42    0.26
  -1  -3   8    1.04    0.29
   0   3  -8   39.34    1.36
   0   3  -8   49.11    1.40
   0  -3   8   41.08    1.52
  -1   3  -8   64.78    1.83
  -1   3  -8   67.24    1.90
   1  -3   8   65.43    2.04
  -2   3  -8    1.42    0.25
   2  -3   8    1.05    0.27
  -3   3  -8    5.32    0.44
   3  -3   8    5.12    0.45
  -4   3  -8   27.20    0.99
   4  -3   8   25.85    1.00
  -5   3  -8   34.57    1.18
   5  -3   8   34.90    1.20
  -6   3  -8   26.17    0.97
   6  -3   8   25.61    1.00
  -7   3  -8    1.82    0.29
  -8   3  -8    1.63    0.29
   3   2  -8    2.39    0.30
   3   2  -8    2.38    0.38
  -3  -2   8    2.85    0.45
   2   2  -8    1.30    0.24
   2   2  -8    1.48    0.30
  -2  -2   8    1.04    0.31
   1   2  -8   40.58    1.33
   1   2  -8   39.11    1.27
  -1  -2   8   41.61    1.48
   0   2  -8   72.45    2.00
   0   2  -8   72.23    2.01
   0  -2   8   71.50    2.17
  -1   2  -8   13.40    0.60
  -1   2  -8   13.66    0.65
   1  -2   8   13.83    0.71
  -2   2  -8    1.21    0.20
  -2   2  -8    1.52    0.25
   2  -2   8    1.68    0.28
  -3   2  -8   51.68    1.52
  -3   2  -8   50.11    1.40
   3  -2   8   51.21    1.56
  -4   2  -8   21.05    0.83
   4  -2   8   21.37    0.84
  -5   2  -8   10.63    0.56
   5  -2   8   10.50    0.55
  -6   2  -8    4.69    0.40
   6  -2   8    4.89    0.42
  -7   2  -8    4.24    0.40
  -8   2  -8   26.07    0.96
   4   1  -8    3.82    0.45
   4   1  -8    4.64    0.42
  -4  -1   8    3.96    0.51
   3   1  -8    1.59    0.25
   3   1  -8    1.89    0.33
  -3  -1   8    2.28    0.39
   2   1  -8   38.36    1.30
   2   1  -8   36.46    1.18
  -2  -1   8   36.97    1.40
   1   1  -8   29.04    1.03
   1   1  -8   27.41    0.97
  -1  -1   8   28.21    1.12
   0   1  -8    4.95    0.40
   0   1  -8    5.25    0.39
   0  -1   8    5.06    0.47
  -1   1  -8    7.29    0.43
  -1   1  -8    7.84    0.47
   1  -1   8    8.33    0.52
  -2   1  -8    3.10    0.31
  -2   1  -8    3.51    0.34
   2  -1   8    3.52    0.35
  -3   1  -8   48.15    1.36
  -3   1  -8   48.78    1.43
   3  -1   8   47.53    1.45
  -4   1  -8   41.32    1.19
  -4   1  -8   43.07    1.30
   4  -1   8   41.82    1.27
  -5   1  -8   19.52    0.77
  -5   1  -8   19.21    0.66
   5  -1   8   19.03    0.71
  -6   1  -8    0.60    0.18
  -7   1  -8   10.59    0.55
  -8   1  -8   50.81    1.51
  -9   1  -8   16.41    0.71
   4   0  -8    0.15    0.24
   4   0  -8    0.26    0.17
  -4   0   8    0.03    0.22
   3   0  -8   20.75    0.78
   3   0  -8   20.90    0.93
  -3   0   8   21.56    1.00
   2   0  -8   39.22    1.30
   2   0  -8   36.14    1.15
  -2   0   8   37.51    1.38
   1   0  -8    1.95    0.28
   1   0  -8    2.14    0.26
  -1   0   8    1.57    0.30
   0   0  -8    9.99    0.50
   0   0  -8    9.95    0.53
   0   0   8    8.92    0.56
  -1   0  -8   26.88    0.93
   1   0   8   27.80    0.99
  -2   0  -8   34.80    1.08
   2   0   8   33.47    1.11
   2   0   8   34.50    1.12
  -3   0  -8  100.35    2.58
   3   0   8  102.88    2.63
   3   0   8   99.96    2.61
  -4   0  -8   37.48    1.11
   4   0   8   35.69    1.17
   4   0   8   36.78    1.10
  -5   0  -8   18.50    0.67
   5   0   8   19.24    0.76
   5   0   8   17.99    0.63
  -6   0  -8   17.76    0.66
   6   0   8   18.23    0.75
  -7   0  -8   36.80    1.18
   7   0   8   36.64    1.20
  -9   0  -8    8.19    0.49
   5  -1  -8    1.29    0.33
  -5   1   8    1.17    0.34
   4  -1  -8    5.34    0.53
  -4   1   8    6.05    0.58
   3  -1  -8   25.54    0.88
   3  -1  -8   27.66    1.07
  -3   1   8   27.63    1.13
   2  -1  -8   73.75    2.08
   2  -1  -8   70.15    1.90
  -2   1   8   70.32    2.15
   1  -1  -8   36.67    1.23
  -1   1   8   37.30    1.29
   0  -1  -8   24.24    0.91
   0   1   8   26.85    0.97
   0   1   8   24.63    0.87
  -1  -1  -8   26.06    0.91
   1   1   8   25.60    0.89
   1   1   8   25.33    0.92
  -2  -1  -8   90.23    2.39
   2   1   8   93.19    2.38
   2   1   8   89.16    2.38
  -3  -1  -8   89.59    2.34
   3   1   8   88.01    2.28
   3   1   8   87.66    2.32
  -4  -1  -8   14.40    0.60
   4   1   8   15.08    0.64
   4   1   8   14.20    0.53
  -5  -1  -8   26.73    0.90
   5   1   8   27.26    0.94
   5   1   8   25.79    0.76
  -6  -1  -8   38.34    1.18
   6   1   8   37.54    1.20
  -7  -1  -8   32.29    1.07
   7   1   8   33.70    1.10
  -8  -1  -8    3.86    0.38
   8   1   8    4.05    0.38
   9   1   8    0.15    0.17
   5  -2  -8    3.94    0.46
  -5   2   8    5.87    0.60
   4  -2  -8   22.17    0.98
  -4   2   8   20.21    1.01
   3  -2  -8   47.52    1.57
   3  -2  -8   46.88    1.35
  -3   2   8   50.23    1.64
   2  -2  -8   59.31    1.76
  -2   2   8   58.58    1.60
  -2   2   8   55.47    1.79
   1  -2  -8    2.64    0.32
  -1   2   8    2.27    0.32
  -1   2   8    2.06    0.25
   0  -2  -8   26.90    0.95
   0   2   8   24.94    0.87
   0   2   8   25.62    0.95
  -1  -2  -8   55.09    1.59
   1   2   8   54.52    1.53
   1   2   8   53.60    1.57
  -2  -2  -8   57.28    1.63
   2   2   8   56.67    1.58
   2   2   8   53.58    1.55
  -3  -2  -8   20.13    0.75
   3   2   8   18.39    0.72
   3   2   8   19.09    0.66
  -4  -2  -8    5.20    0.37
  -4  -2  -8    5.53    0.28
   4   2   8    5.50    0.28
   4   2   8    5.26    0.39
  -5  -2  -8   14.39    0.64
   5   2   8   15.14    0.44
   5   2   8   14.03    0.65
  -6  -2  -8   44.62    1.36
   6   2   8   44.42    1.35
  -7  -2  -8   36.75    1.23
   7   2   8   38.99    1.21
  -8  -2  -8    0.90    0.23
   8   2   8    1.06    0.23
  -9  -2  -8    4.65    0.47
   9   2   8    5.58    0.44
   5  -3  -8    7.05    0.62
  -5   3   8    8.09    0.67
   4  -3  -8   44.54    1.51
  -4   3   8   43.15    1.56
   3  -3  -8   10.22    0.62
  -3   3   8   10.89    0.50
  -3   3   8   10.18    0.66
   2  -3  -8    0.29    0.19
  -2   3   8    0.45    0.21
  -2   3   8    0.20    0.14
   1  -3  -8    8.94    0.54
  -1   3   8    8.26    0.53
  -1   3   8    8.74    0.46
   0  -3  -8   99.28    2.62
   0   3   8   96.93    2.60
   0   3   8   95.41    2.47
  -1  -3  -8   40.52    1.27
   1   3   8   36.38    1.19
   1   3   8   40.58    1.19
  -2  -3  -8   18.84    0.76
   2   3   8   19.51    0.69
   2   3   8   19.75    0.73
  -3  -3  -8    0.74    0.19
   3   3   8    1.08    0.15
   3   3   8    1.09    0.20
  -4  -3  -8    9.36    0.53
   4   3   8    9.30    0.50
   4   3   8    8.99    0.35
  -5  -3  -8  106.43    2.82
   5   3   8  107.92    2.75
  -6  -3  -8   80.89    2.28
   6   3   8   84.31    2.22
  -7  -3  -8   14.80    0.71
   7   3   8   14.51    0.66
  -8  -3  -8    3.14    0.37
   8   3   8    2.86    0.32
  -9  -3  -8   16.77    0.83
   9   3   8   18.48    0.77
 -10  -3  -8   12.78    0.76
   5  -4  -8   18.31    0.95
  -5   4   8   19.53    0.98
   4  -4  -8   16.92    0.83
  -4   4   8   15.74    0.85
   3  -4  -8    0.17    0.18
  -3   4   8    0.04    0.13
  -3   4   8   -0.08    0.18
   2  -4  -8    1.58    0.28
  -2   4   8    1.37    0.21
  -2   4   8    1.45    0.28
   1  -4  -8   33.83    1.16
  -1   4   8   31.76    1.15
  -1   4   8   34.03    1.04
   0  -4  -8   68.34    1.97
   0   4   8   70.00    1.84
   0   4   8   66.76    1.93
  -1  -4  -8   70.45    1.99
   1   4   8   71.90    1.89
   1   4   8   68.50    1.92
  -2  -4  -8    0.17    0.16
   2   4   8    0.52    0.14
   2   4   8    0.29    0.15
  -3  -4  -8   -0.02    0.16
   3   4   8   -0.10    0.12
   3   4   8   -0.15    0.09
  -4  -4  -8  154.67    3.87
   4   4   8  151.53    3.73
   4   4   8  150.06    3.59
  -5  -4  -8   85.30    2.36
   5   4   8   85.50    2.27
  -6  -4  -8    0.08    0.17
   6   4   8   -0.11    0.14
  -7  -4  -8    0.11    0.19
   7   4   8    0.56    0.18
  -8  -4  -8   13.60    0.73
   8   4   8   13.20    0.64
  -9  -4  -8   23.29    1.02
   9   4   8   23.93    0.92
 -10  -4  -8    3.94    0.47
   5  -5  -8    4.93    0.53
  -5   5   8    6.32    0.63
   4  -5  -8    0.53    0.26
  -4   5   8    0.69    0.26
   3  -5  -8    2.36    0.34
  -3   5   8    2.13    0.34
  -3   5   8    2.10    0.24
   2  -5  -8   12.05    0.66
  -2   5   8   11.53    0.53
  -2   5   8   12.60    0.67
   1  -5  -8   46.84    1.47
  -1   5   8   46.83    1.33
  -1   5   8   43.66    1.43
   0   5   8   18.00    0.73
   0   5   8   17.73    0.68
  -1  -5  -8   -0.09    0.13
   1   5   8   -0.11    0.10
   1   5   8    0.14    0.13
  -2  -5  -8    3.72    0.38
   2   5   8    3.23    0.28
   2   5   8    3.02    0.30
  -3  -5  -8   94.34    2.54
   3   5   8   91.00    2.41
   3   5   8   93.39    2.34
  -4  -5  -8   20.16    0.82
   4   5   8   18.71    0.59
   4   5   8   18.28    0.73
  -5  -5  -8   16.35    0.77
   5   5   8   16.34    0.69
  -6  -5  -8    6.40    0.51
   6   5   8    7.62    0.48
  -7  -5  -8    8.62    0.59
   7   5   8    9.25    0.53
  -8  -5  -8   10.00    0.65
   8   5   8    9.56    0.56
  -9  -5  -8   18.62    0.95
   9   5   8   19.82    0.82
 -10  -5  -8    0.24    0.26
  10   5   8    0.44    0.21
   5  -6  -8   -0.04    0.23
  -5   6   8   -0.05    0.24
   4  -6  -8    1.16    0.30
  -4   6   8    1.43    0.33
   3  -6  -8   13.49    0.74
  -3   6   8   13.86    0.75
  -3   6   8   13.40    0.58
   2  -6  -8   20.52    0.91
  -2   6   8   19.30    0.87
  -2   6   8   21.04    0.75
   1  -6  -8   28.81    1.08
  -1   6   8   26.73    1.01
  -1   6   8   27.82    0.92
   0  -6  -8    6.81    0.51
   0   6   8    7.63    0.47
   0   6   8    7.47    0.42
  -1  -6  -8   -0.01    0.15
   1   6   8   -0.12    0.11
   1   6   8   -0.05    0.11
  -2  -6  -8   50.44    1.58
   2   6   8   51.90    1.47
   2   6   8   49.56    1.43
  -3  -6  -8   29.54    1.07
   3   6   8   25.84    0.85
   3   6   8   28.59    0.96
  -4  -6  -8    2.34    0.30
   4   6   8    2.79    0.22
   4   6   8    2.44    0.28
  -5  -6  -8    0.40    0.21
   5   6   8    0.61    0.19
  -6  -6  -8   12.25    0.71
   6   6   8   13.00    0.62
  -7  -6  -8    4.54    0.48
   7   6   8    4.44    0.40
  -8  -6  -8   39.58    1.47
   8   6   8   40.58    1.31
  -9  -6  -8    9.63    0.72
   9   6   8    9.73    0.58
   4  -7  -8   12.03    0.76
  -4   7   8   12.56    0.78
   3  -7  -8   29.24    1.14
  -3   7   8   28.15    1.13
  -3   7   8   27.80    0.93
   2  -7  -8    8.47    0.59
  -2   7   8    9.27    0.48
  -2   7   8    8.50    0.58
   1  -7  -8    2.74    0.35
  -1   7   8    4.21    0.34
  -1   7   8    2.86    0.34
   0  -7  -8    0.12    0.19
   0   7   8   -0.16    0.13
   0   7   8    0.11    0.16
  -1  -7  -8   31.01    1.13
   1   7   8   29.21    0.99
   1   7   8   30.47    1.01
  -2  -7  -8   45.21    1.48
   2   7   8   44.62    1.34
   2   7   8   43.96    1.30
  -3  -7  -8   28.49    1.10
   3   7   8   29.68    0.99
   3   7   8   27.67    0.89
  -4  -7  -8   12.22    0.69
   4   7   8   12.02    0.48
   4   7   8   13.00    0.60
  -5  -7  -8   -0.04    0.18
   5   7   8    0.65    0.20
  -6  -7  -8   41.32    1.47
   6   7   8   41.01    1.32
  -7  -7  -8   39.24    1.47
   7   7   8   40.76    1.32
  -8  -7  -8   10.72    0.74
   8   7   8   11.70    0.63
  -9  -7  -8    0.12    0.26
   9   7   8    0.41    0.21
   4  -8  -8   15.79    0.87
  -4   8   8   14.43    0.85
   3  -8  -8   17.41    0.86
  -3   8   8   16.27    0.68
  -3   8   8   16.25    0.85
   2  -8  -8    4.07    0.44
  -2   8   8    3.27    0.32
  -2   8   8    3.15    0.38
   1  -8  -8    7.57    0.59
  -1   8   8    7.57    0.46
  -1   8   8    7.49    0.53
   0  -8  -8   26.36    1.06
   0   8   8   27.04    0.94
   0   8   8   25.67    0.97
  -1  -8  -8   50.47    1.65
   1   8   8   49.14    1.50
   1   8   8   51.63    1.49
  -2  -8  -8    7.86    0.57
   2   8   8    8.85    0.50
   2   8   8    7.56    0.45
  -3  -8  -8    8.19    0.58
   3   8   8    9.04    0.51
   3   8   8    7.56    0.43
  -4  -8  -8   23.96    1.04
   4   8   8   23.95    0.91
   4   8   8   24.90    0.80
  -5  -8  -8   25.94    1.11
   5   8   8   26.25    0.98
  -6  -8  -8   61.19    2.00
   6   8   8   62.68    1.83
  -7  -8  -8    7.15    0.63
   7   8   8    6.64    0.51
  -8  -8  -8    0.45    0.27
   8   8   8    0.57    0.21
   3  -9  -8   13.36    0.78
  -3   9   8   14.10    0.80
  -3   9   8   13.32    0.63
   2  -9  -8    5.62    0.57
  -2   9   8    5.29    0.42
  -2   9   8    5.33    0.53
   1  -9  -8   18.53    0.91
  -1   9   8   17.11    0.83
  -1   9   8   19.77    0.78
   0  -9  -8   24.59    1.06
   0   9   8   25.42    0.98
   0   9   8   25.97    0.93
  -1  -9  -8   29.08    1.17
   1   9   8   29.24    1.05
   1   9   8   31.18    1.05
  -2  -9  -8   17.88    0.89
   2   9   8   17.34    0.73
   2   9   8   19.07    0.79
  -3  -9  -8   16.42    0.84
   3   9   8   16.03    0.73
  -4  -9  -8   14.39    0.84
  -4  -9  -8   14.38    0.61
   4   9   8   14.37    0.70
  -5  -9  -8   45.28    1.63
   5   9   8   44.57    1.45
  -6  -9  -8   37.09    1.45
   6   9   8   36.33    1.27
  -7  -9  -8    0.90    0.34
   7   9   8    1.77    0.31
  -8  -9  -8    1.80    0.40
   8   9   8    2.12    0.33
   2 -10  -8    5.89    0.59
  -2  10   8    5.89    0.47
  -2  10   8    5.42    0.55
   1 -10  -8   22.46    1.04
  -1  10   8   22.39    0.97
  -1  10   8   21.86    0.87
   0 -10  -8   32.99    1.29
   0  10   8   31.12    1.18
   0  10   8   32.77    1.12
  -1 -10  -8   31.58    1.27
   1  10   8   31.41    1.13
   1  10   8   32.29    1.12
  -2 -10  -8    0.88    0.30
   2  10   8    1.64    0.27
  -3 -10  -8    3.86    0.46
   3  10   8    4.91    0.47
  -4 -10  -8   30.87    1.30
  -4 -10  -8   31.43    1.08
   4  10   8   31.14    1.15
  -5 -10  -8   32.88    1.38
   5  10   8   34.86    1.23
  -6 -10  -8    3.63    0.50
   6  10   8    3.24    0.39
   0 -11  -8   15.66    0.87
   0  11   8   14.58    0.79
   0  11   8   15.54    0.75
  -1 -11  -8    0.15    0.27
   1  11   8    0.41    0.21
  -2 -11  -8    2.34    0.41
  -2 -11  -8    2.01    0.34
   2  11   8    2.24    0.34
  -3 -11  -8   29.23    1.27
  -3 -11  -8   28.23    1.09
   3  11   8   28.63    1.10
  -4 -11  -8   15.22    0.90
   4  11   8   13.19    0.74
  -5 -11  -8    4.61    0.57
   5  11   8    5.39    0.51
   0   3  -9    3.29    0.38
   0   3  -9    3.69    0.39
   0  -3   9    3.11    0.46
  -1   3  -9   59.93    1.79
   1  -3   9   55.54    1.91
  -2   3  -9   33.75    1.21
   2  -3   9   32.44    1.28
  -3   3  -9    1.76    0.31
   3  -3   9    1.73    0.32
  -4   3  -9    0.33    0.21
   4  -3   9    0.43    0.22
  -5   3  -9    7.53    0.56
   5  -3   9    8.04    0.57
  -6   3  -9   45.18    1.48
   1   2  -9    7.35    0.53
   1   2  -9    7.11    0.55
  -1  -2   9    7.70    0.67
   0   2  -9   31.15    1.12
   0   2  -9   30.09    1.10
   0  -2   9   32.62    1.28
  -1   2  -9   34.47    1.20
  -1   2  -9   33.62    1.14
   1  -2   9   34.03    1.30
  -2   2  -9    3.89    0.36
  -2   2  -9    4.97    0.45
   2  -2   9    3.50    0.41
  -3   2  -9    3.98    0.40
   3  -2   9    3.34    0.38
  -4   2  -9   15.72    0.74
   4  -2   9   16.09    0.75
  -5   2  -9   29.13    1.07
   5  -2   9   29.16    1.05
  -6   2  -9   32.25    1.14
  -7   2  -9    5.55    0.47
   2   1  -9    1.40    0.26
   2   1  -9    1.59    0.30
  -2  -1   9    1.59    0.37
   1   1  -9   25.30    1.01
   1   1  -9   24.19    0.94
  -1  -1   9   25.08    1.12
   0   1  -9   41.26    1.32
   0   1  -9   42.47    1.35
   0  -1   9   40.12    1.47
  -1   1  -9   23.77    0.91
  -1   1  -9   23.46    0.88
   1  -1   9   23.24    0.98
  -2   1  -9    7.45    0.49
  -2   1  -9    6.56    0.44
   2  -1   9    6.89    0.50
  -3   1  -9   29.75    0.99
  -3   1  -9   30.57    1.07
   3  -1   9   31.85    1.11
  -4   1  -9   50.25    1.51
  -4   1  -9   48.06    1.39
   4  -1   9   47.91    1.47
  -5   1  -9   17.46    0.76
   5  -1   9   16.40    0.69
  -6   1  -9    6.93    0.48
  -7   1  -9    2.63    0.33
  -8   1  -9   13.81    0.69
   3   0  -9    1.13    0.31
   3   0  -9    1.71    0.27
  -3   0   9    1.73    0.38
   2   0  -9   34.70    1.25
   2   0  -9   32.63    1.12
  -2   0   9   33.31    1.35
   1   0  -9   46.18    1.50
   1   0  -9   45.88    1.41
  -1   0   9   47.81    1.62
   0   0  -9   12.64    0.62
   0   0  -9   13.00    0.65
   0   0   9   13.12    0.72
  -1   0  -9   11.00    0.58
  -1   0  -9   10.94    0.57
   1   0   9   11.53    0.64
  -2   0  -9   11.83    0.57
  -2   0  -9   10.96    0.56
   2   0   9   11.17    0.59
  -3   0  -9   28.93    0.96
   3   0   9   27.05    0.97
  -4   0  -9   39.52    1.20
   4   0   9   39.12    1.21
   4   0   9   39.40    1.30
  -5   0  -9   19.39    0.74
   5   0   9   21.01    0.85
   5   0   9   19.83    0.74
   6   0   9    3.23    0.36
  -9   0  -9   28.78    1.03
   3  -1  -9   19.69    0.95
   3  -1  -9   19.76    0.77
  -3   1   9   20.64    1.02
   2  -1  -9   32.40    1.19
   2  -1  -9   30.01    1.04
  -2   1   9   31.87    1.25
   1  -1  -9    6.40    0.48
   1  -1  -9    5.86    0.43
  -1   1   9    5.41    0.50
   0  -1  -9    2.73    0.31
   0   1   9    3.45    0.39
  -1  -1  -9    4.69    0.41
   1   1   9    4.86    0.42
   1   1   9    5.51    0.42
  -2  -1  -9   15.23    0.68
   2   1   9   15.27    0.68
   2   1   9   16.59    0.71
  -3  -1  -9   58.43    1.68
   3   1   9   57.45    1.65
   3   1   9   60.25    1.72
  -4  -1  -9   37.05    1.24
   4   1   9   42.09    1.31
   4   1   9   41.68    1.20
  -5  -1  -9    2.63    0.29
   5   1   9    2.10    0.29
  -6  -1  -9    9.74    0.53
   6   1   9   10.93    0.61
  -7  -1  -9   26.96    0.96
   7   1   9   28.02    1.02
   8   1   9   32.88    1.15
   9   1   9    7.17    0.51
   4  -2  -9    3.34    0.45
  -4   2   9    3.00    0.45
   3  -2  -9    4.06    0.45
   3  -2  -9    4.66    0.37
  -3   2   9    4.15    0.51
   2  -2  -9   16.92    0.82
  -2   2   9   16.40    0.85
   1  -2  -9   28.30    1.07
  -1   2   9   27.88    0.98
  -1   2   9   29.17    1.12
   0  -2  -9    8.33    0.53
   0   2   9    8.33    0.53
   0   2   9    8.19    0.49
  -1  -2  -9    3.71    0.38
   1   2   9    4.40    0.40
   1   2   9    5.85    0.41
  -2  -2  -9   62.35    1.78
   2   2   9   59.34    1.72
   2   2   9   60.98    1.73
  -3  -2  -9   49.58    1.52
   3   2   9   51.07    1.50
   3   2   9   49.56    1.42
  -4  -2  -9    5.85    0.42
   4   2   9    6.29    0.44
   4   2   9    5.79    0.33
  -5  -2  -9    6.96    0.46
   5   2   9    6.83    0.48
  -6  -2  -9   64.26    1.84
   6   2   9   64.02    1.84
  -7  -2  -9   22.83    0.90
   7   2   9   23.77    0.91
  -8  -2  -9    3.01    0.35
   8   2   9    2.67    0.33
   9   2   9    0.27    0.19
   4  -3  -9    1.83    0.36
  -4   3   9    2.07    0.39
   3  -3  -9   27.94    1.14
  -3   3   9   27.29    1.17
   2  -3  -9   26.29    1.05
  -2   3   9   25.19    1.07
  -2   3   9   24.80    0.89
   1  -3  -9    6.55    0.53
  -1   3   9    6.80    0.44
  -1   3   9    6.41    0.53
   0  -3  -9    7.49    0.52
   0   3   9    6.67    0.44
   0   3   9    6.07    0.47
  -1  -3  -9   17.81    0.77
   1   3   9   17.57    0.72
   1   3   9   16.56    0.72
   2   3   9   46.35    1.39
   2   3   9   45.61    1.37
  -3  -3  -9    4.47    0.40
   3   3   9    4.02    0.31
   3   3   9    4.26    0.37
  -4  -3  -9    1.43    0.25
   4   3   9    1.31    0.24
   4   3   9    1.15    0.16
  -5  -3  -9    8.59    0.53
   5   3   9    8.97    0.53
  -6  -3  -9   14.24    0.70
   6   3   9   14.35    0.68
  -7  -3  -9    5.72    0.48
   7   3   9    6.47    0.47
  -8  -3  -9    1.55    0.29
   8   3   9    1.61    0.28
  -9  -3  -9    0.05    0.20
   9   3   9   -0.26    0.15
   4  -4  -9   23.91    1.07
  -4   4   9   22.65    1.09
   3  -4  -9   16.69    0.84
  -3   4   9   15.59    0.67
  -3   4   9   16.19    0.86
   2  -4  -9    1.89    0.31
  -2   4   9    1.83    0.25
  -2   4   9    2.48    0.35
   1  -4  -9   -0.13    0.17
  -1   4   9    0.12    0.21
  -1   4   9   -0.16    0.14
   0  -4  -9   24.27    0.97
   0   4   9   23.94    0.94
   0   4   9   24.45    0.87
  -1  -4  -9   54.34    1.67
   1   4   9   52.69    1.60
   1   4   9   55.32    1.57
  -2  -4  -9    7.41    0.51
   2   4   9    8.42    0.49
   2   4   9    7.48    0.44
  -3  -4  -9   25.78    0.97
   3   4   9   23.36    0.89
   3   4   9   24.48    0.80
  -4  -4  -9    2.22    0.32
   4   4   9    1.71    0.18
   4   4   9    1.23    0.23
  -5  -4  -9   37.87    1.29
   5   4   9   38.80    1.25
  -6  -4  -9   12.52    0.67
   6   4   9   12.52    0.63
  -7  -4  -9   10.48    0.64
   7   4   9   11.05    0.61
  -8  -4  -9    0.80    0.25
   8   4   9    1.33    0.26
  -9  -4  -9    7.03    0.58
   9   4   9    6.38    0.52
   4  -5  -9    5.61    0.59
  -4   5   9    6.28    0.65
   3  -5  -9    0.11    0.23
  -3   5   9    0.12    0.18
  -3   5   9   -0.51    0.21
   2  -5  -9    0.51    0.24
  -2   5   9    0.60    0.18
  -2   5   9    0.69    0.26
   1  -5  -9   20.42    0.91
  -1   5   9   20.72    0.91
  -1   5   9   20.30    0.79
   0  -5  -9   40.25    1.36
   0   5   9   39.63    1.22
   0   5   9   36.79    1.28
  -1  -5  -9    8.32    0.55
   1   5   9    8.36    0.49
   1   5   9    8.38    0.49
  -2  -5  -9    0.18    0.17
   2   5   9    0.05    0.14
   2   5   9    0.64    0.19
  -3  -5  -9    7.43    0.51
   3   5   9    6.55    0.38
   3   5   9    6.94    0.47
  -4  -5  -9   50.46    1.60
   4   5   9   51.14    1.52
   4   5   9   50.47    1.35
  -5  -5  -9   43.09    1.43
   5   5   9   42.82    1.36
  -6  -5  -9    8.04    0.57
   6   5   9    8.48    0.53
  -7  -5  -9   10.16    0.66
   7   5   9   10.13    0.59
  -8  -5  -9    6.23    0.58
   8   5   9    6.98    0.52
  -9  -5  -9   27.88    1.19
   9   5   9   28.05    1.07
   4  -6  -9    0.82    0.31
  -4   6   9    0.25    0.27
   3  -6  -9    2.61    0.39
  -3   6   9    2.63    0.30
  -3   6   9    2.60    0.39
   2  -6  -9    4.87    0.50
  -2   6   9    6.15    0.55
  -2   6   9    6.58    0.45
   1  -6  -9   54.35    1.72
  -1   6   9   53.48    1.54
  -1   6   9   51.05    1.67
   0  -6  -9    9.65    0.64
   0   6   9    9.69    0.53
   0   6   9   10.62    0.59
  -1  -6  -9    5.90    0.49
   1   6   9    5.73    0.42
   1   6   9    5.88    0.42
  -2  -6  -9   42.45    1.43
   2   6   9   41.85    1.28
   2   6   9   42.98    1.32
  -3  -6  -9   36.77    1.30
   3   6   9   38.97    1.22
   3   6   9   35.70    1.11
  -4  -6  -9   28.16    1.10
   4   6   9   27.86    1.00
   4   6   9   28.33    0.85
  -5  -6  -9   34.92    1.29
   5   6   9   37.09    1.22
  -6  -6  -9    0.29    0.23
   6   6   9    0.17    0.18
  -7  -6  -9    6.58    0.58
   7   6   9    6.11    0.49
  -8  -6  -9   20.46    1.00
   8   6   9   21.73    0.92
  -9  -6  -9   20.81    1.06
   9   6   9   22.04    0.93
   3  -7  -9   14.89    0.83
  -3   7   9   13.17    0.68
  -3   7   9   12.97    0.80
   2  -7  -9   28.57    1.16
  -2   7   9   27.69    1.13
  -2   7   9   28.58    0.98
   1  -7  -9   61.14    1.93
  -1   7   9   61.72    1.73
  -1   7   9   60.42    1.87
   0  -7  -9    0.45    0.23
   0   7   9    0.66    0.22
   0   7   9    0.47    0.19
  -1  -7  -9    2.71    0.38
   1   7   9    2.31    0.30
   1   7   9    2.02    0.29
  -2  -7  -9   40.13    1.40
   2   7   9   39.55    1.24
   2   7   9   40.69    1.28
  -3  -7  -9   62.23    1.91
   3   7   9   61.88    1.76
   3   7   9   58.47    1.67
  -4  -7  -9   39.58    1.40
   4   7   9   40.04    1.29
   4   7   9   38.85    1.19
  -5  -7  -9    2.22    0.37
   5   7   9    1.84    0.28
  -6  -7  -9   -0.19    0.20
   6   7   9    0.21    0.19
  -7  -7  -9   44.05    1.60
   7   7   9   44.90    1.46
  -8  -7  -9   31.30    1.31
   8   7   9   31.28    1.16
  -9  -7  -9   11.27    0.81
   9   7   9   11.03    0.67
   3  -8  -9   32.24    1.31
  -3   8   9   33.64    1.33
   2  -8  -9   19.50    0.96
  -2   8   9   18.49    0.77
  -2   8   9   19.74    0.93
   1  -8  -9    7.10    0.59
  -1   8   9    7.35    0.49
  -1   8   9    6.86    0.55
   0  -8  -9    0.84    0.28
   0   8   9    1.24    0.24
   0   8   9    1.04    0.26
  -1  -8  -9   28.76    1.15
   1   8   9   28.78    1.02
   1   8   9   27.98    1.03
  -2  -8  -9   54.97    1.76
   2   8   9   53.07    1.59
   2   8   9   50.66    1.54
  -3  -8  -9   26.49    1.12
   3   8   9   25.41    0.89
   3   8   9   26.74    0.98
  -4  -8  -9   14.80    0.81
   4   8   9   15.01    0.71
  -5  -8  -9    7.86    0.64
   5   8   9    7.63    0.53
  -6  -8  -9   23.81    1.12
   6   8   9   23.05    0.96
  -7  -8  -9   49.21    1.74
   7   8   9   46.81    1.55
  -8  -8  -9   14.65    0.94
   8   8   9   15.98    0.79
   2  -9  -9    4.34    0.48
  -2   9   9    4.57    0.43
  -2   9   9    4.11    0.46
   1  -9  -9    6.94    0.65
  -1   9   9    7.68    0.52
  -1   9   9    7.67    0.58
   0  -9  -9   17.79    0.90
   0   9   9   16.47    0.80
   0   9   9   16.39    0.74
  -1  -9  -9   21.86    1.01
   1   9   9   21.19    0.88
   1   9   9   22.21    0.87
  -2  -9  -9   30.11    1.23
   2   9   9   29.34    1.05
   2   9   9   31.33    1.10
  -3  -9  -9    4.49    0.50
   3   9   9    5.97    0.48
   3   9   9    5.82    0.41
  -4  -9  -9    5.69    0.57
   4   9   9    4.87    0.45
  -5  -9  -9   19.37    1.01
   5   9   9   18.15    0.85
  -6  -9  -9   51.33    1.82
   6   9   9   49.81    1.62
  -7  -9  -9   13.46    0.91
   7   9   9   14.01    0.75
   1 -10  -9    2.15    0.42
  -1  10   9    1.40    0.32
  -1  10   9    2.16    0.31
   0 -10  -9   15.73    0.87
   0  10   9   14.61    0.77
   0  10   9   16.08    0.76
  -1 -10  -9   20.03    1.00
   1  10   9   19.73    0.87
   1  10   9   21.79    0.89
  -2 -10  -9    8.14    0.67
   2  10   9    7.95    0.53
   2  10   9    9.46    0.57
  -3 -10  -9   -0.01    0.26
   3  10   9    0.05    0.19
   3  10   9   -0.04    0.16
  -4 -10  -9   11.87    0.80
   4  10   9   12.72    0.71
  -5 -10  -9   30.20    1.34
   5  10   9   31.65    1.17
  -6 -10  -9   13.39    0.90
   6  10   9   14.41    0.78
  -1 -11  -9    3.01    0.45
   1  11   9    3.50    0.40
   1  11   9    2.78    0.37
  -2 -11  -9    0.62    0.30
   2  11   9    1.52    0.31
   2  11   9    0.84    0.26
  -3 -11  -9    1.44    0.38
   3  11   9    2.70    0.35
   3  11   9    2.01    0.34
  -4 -11  -9    9.83    0.77
   4  11   9   10.56    0.68
  -1   2 -10   19.61    0.88
   1  -2  10   18.84    0.98
  -2   2 -10   45.20    1.50
   2  -2  10   45.04    1.59
  -3   2 -10    5.95    0.51
   3  -2  10    6.28    0.57
  -4   2 -10    0.95    0.26
   4  -2  10    1.62    0.30
  -5   2 -10    5.70    0.52
   0   1 -10   22.06    0.94
   0   1 -10   22.82    0.93
   0  -1  10   20.29    1.02
  -1   1 -10   32.20    1.14
  -1   1 -10   31.23    1.15
   1  -1  10   31.33    1.25
  -2   1 -10   16.70    0.78
  -2   1 -10   15.87    0.73
   2  -1  10   16.04    0.81
  -3   1 -10    0.12    0.19
   3  -1  10    0.16    0.19
  -4   1 -10    8.41    0.57
   4  -1  10    9.83    0.58
  -5   1 -10   17.19    0.81
  -6   1 -10   21.75    0.93
  -7   1 -10   11.13    0.67
   1   0 -10   13.32    0.73
   1   0 -10   13.30    0.67
  -1   0  10   12.36    0.80
   0   0 -10   16.34    0.77
   0   0 -10   15.68    0.73
   0   0  10   15.66    0.86
  -1   0 -10   13.37    0.68
  -1   0 -10   12.75    0.67
   1   0  10   12.34    0.73
  -2   0 -10    3.53    0.37
  -2   0 -10    3.70    0.38
   2   0  10    3.85    0.42
  -3   0 -10    3.81    0.39
   3   0  10    3.59    0.38
  -4   0 -10   41.02    1.28
  -4   0 -10   42.20    1.34
   4   0  10   40.25    1.30
  -7   0 -10   -0.49    0.16
  -8   0 -10    3.07    0.36
   2  -1 -10    6.55    0.59
   2  -1 -10    6.35    0.49
  -2   1  10    5.91    0.62
   1  -1 -10   26.08    0.98
   1  -1 -10   28.70    1.10
  -1   1  10   25.48    1.14
   0  -1 -10    9.91    0.58
   0  -1 -10   10.16    0.62
   0   1  10    9.58    0.66
  -1  -1 -10    6.85    0.50
   1   1  10    6.68    0.53
  -2  -1 -10    4.47    0.43
   2   1  10    4.24    0.43
   2   1  10    4.16    0.42
  -3  -1 -10   13.80    0.66
   3   1  10   14.38    0.72
   3   1  10   13.59    0.65
  -4  -1 -10   37.84    1.22
   4   1  10   37.81    1.28
   4   1  10   36.56    1.18
  -5  -1 -10    9.33    0.55
   5   1  10   10.04    0.60
  -6  -1 -10    0.00    0.17
   6   1  10   -0.15    0.17
   7   1  10    0.64    0.23
   8   1  10   14.94    0.77
   2  -2 -10   23.33    1.05
   2  -2 -10   23.46    0.88
  -2   2  10   23.43    1.10
   1  -2 -10   19.29    0.89
  -1   2  10   19.59    0.96
   0  -2 -10   -0.16    0.17
   0   2  10    0.12    0.20
   0   2  10   -0.11    0.16
  -1  -2 -10    0.55    0.22
   1   2  10    0.98    0.26
   1   2  10    1.28    0.27
  -2  -2 -10    1.76    0.29
   2   2  10    1.71    0.27
   2   2  10    1.51    0.27
  -3  -2 -10   28.27    1.04
   3   2  10   27.77    1.03
   3   2  10   27.60    0.96
  -4  -2 -10   12.49    0.65
   4   2  10   12.54    0.65
   4   2  10   12.83    0.57
  -5  -2 -10   -0.09    0.16
   5   2  10   -0.14    0.16
  -6  -2 -10    2.12    0.29
   6   2  10    2.90    0.37
  -7  -2 -10   13.39    0.68
   7   2  10   12.78    0.70
   8   2  10   12.51    0.68
   9   2  10    3.54    0.41
   3  -3 -10    5.63    0.60
  -3   3  10    5.49    0.61
   2  -3 -10    5.63    0.55
  -2   3  10    4.79    0.45
  -2   3  10    4.82    0.55
   1  -3 -10    6.59    0.54
  -1   3  10    6.90    0.59
  -1   3  10    6.06    0.47
   0  -3 -10    1.77    0.32
   0   3  10    1.14    0.26
   0   3  10    1.40    0.30
  -1  -3 -10    0.50    0.22
   1   3  10    0.10    0.20
   1   3  10    0.24    0.21
  -2  -3 -10   13.98    0.71
   2   3  10   13.87    0.65
   2   3  10   14.23    0.68
  -3  -3 -10   46.27    1.47
   3   3  10   46.60    1.44
   3   3  10   42.79    1.33
  -4  -3 -10    0.76    0.23
   4   3  10    0.66    0.23
  -5  -3 -10    2.05    0.31
   5   3  10    2.27    0.32
  -6  -3 -10   27.64    1.04
   6   3  10   26.62    1.04
  -7  -3 -10   27.69    1.08
   7   3  10   27.93    1.08
  -8  -3 -10   13.16    0.72
   8   3  10   12.60    0.71
  -9  -3 -10    0.40    0.26
   9   3  10    0.14    0.21
   3  -4 -10    6.25    0.61
  -3   4  10    6.22    0.63
   2  -4 -10   21.02    0.98
  -2   4  10   21.30    0.84
  -2   4  10   20.56    0.99
   1  -4 -10    2.54    0.40
  -1   4  10    2.52    0.39
  -1   4  10    2.19    0.29
   0  -4 -10    3.05    0.40
   0   4  10    1.87    0.35
   0   4  10    2.46    0.34
  -1  -4 -10   49.87    1.60
   1   4  10   50.37    1.51
   1   4  10   47.32    1.54
  -2  -4 -10   46.88    1.54
   2   4  10   46.68    1.45
   2   4  10   45.36    1.42
  -3  -4 -10    2.53    0.33
   3   4  10    2.26    0.31
   3   4  10    2.33    0.26
  -4  -4 -10    2.58    0.34
   4   4  10    2.67    0.35
  -5  -4 -10   36.80    1.29
   5   4  10   37.31    1.27
  -6  -4 -10   26.93    1.07
   6   4  10   27.83    1.06
  -7  -4 -10   17.65    0.85
   7   4  10   18.78    0.85
  -8  -4 -10    3.86    0.45
   8   4  10    3.68    0.42
  -9  -4 -10   -0.06    0.21
   9   4  10    0.04    0.21
   3  -5 -10   27.43    1.18
  -3   5  10   25.48    1.16
   2  -5 -10    4.87    0.51
  -2   5  10    5.30    0.44
  -2   5  10    4.15    0.48
   1  -5 -10    0.82    0.30
  -1   5  10    0.95    0.24
  -1   5  10    0.67    0.29
   0  -5 -10   66.87    2.04
   0   5  10   68.80    1.90
   0   5  10   63.34    1.98
  -1  -5 -10   61.63    1.88
   1   5  10   60.49    1.75
   1   5  10   57.74    1.78
  -2  -5 -10    1.99    0.33
   2   5  10    1.66    0.26
   2   5  10    1.71    0.28
  -3  -5 -10    9.60    0.64
   3   5  10    9.50    0.50
   3   5  10   11.09    0.60
  -4  -5 -10   17.15    0.82
   4   5  10   15.60    0.75
  -5  -5 -10   13.82    0.73
   5   5  10   12.48    0.69
  -6  -5 -10   19.64    0.92
   6   5  10   18.62    0.84
  -7  -5 -10   12.74    0.75
   7   5  10   13.26    0.71
  -8  -5 -10    3.32    0.44
   8   5  10    2.63    0.36
  -9  -5 -10    9.94    0.74
   9   5  10   10.71    0.68
   3  -6 -10    1.61    0.36
  -3   6  10    1.02    0.35
   2  -6 -10    1.69    0.36
  -2   6  10    2.34    0.31
  -2   6  10    1.77    0.38
   1  -6 -10   10.01    0.67
  -1   6  10    9.70    0.68
  -1   6  10    9.22    0.57
   0  -6 -10   49.06    1.66
   0   6  10   47.03    1.58
   0   6  10   50.29    1.50
  -1  -6 -10   10.91    0.68
   1   6  10   10.75    0.59
   1   6  10    9.62    0.59
  -2  -6 -10   28.33    1.12
   2   6  10   28.61    1.03
   2   6  10   27.36    1.00
  -3  -6 -10   10.45    0.67
   3   6  10    9.97    0.52
   3   6  10   10.70    0.61
  -4  -6 -10    2.66    0.39
   4   6  10    3.55    0.39
  -5  -6 -10   70.96    2.16
   5   6  10   70.69    2.05
  -6  -6 -10   32.38    1.27
   6   6  10   34.15    1.22
  -7  -6 -10    8.17    0.64
   7   6  10    7.65    0.58
  -8  -6 -10   14.83    0.88
   8   6  10   14.42    0.77
   2  -7 -10   21.46    1.02
  -2   7  10   19.94    0.83
  -2   7  10   20.64    1.00
   1  -7 -10   17.52    0.91
  -1   7  10   17.09    0.76
  -1   7  10   17.54    0.88
   0  -7 -10   32.90    1.28
   0   7  10   33.18    1.14
   0   7  10   33.52    1.22
  -1  -7 -10    5.70    0.55
   1   7  10    7.21    0.51
   1   7  10    6.49    0.49
  -2  -7 -10    8.68    0.63
   2   7  10    7.26    0.49
   2   7  10    7.56    0.53
  -3  -7 -10   33.73    1.28
   3   7  10   31.35    1.07
   3   7  10   33.30    1.16
  -4  -7 -10   81.16    2.43
   4   7  10   82.04    2.29
  -5  -7 -10   39.50    1.49
   5   7  10   42.65    1.39
  -6  -7 -10    0.05    0.24
   6   7  10    0.28    0.22
  -7  -7 -10   10.04    0.76
   7   7  10   11.14    0.68
  -8  -7 -10   19.13    1.04
   8   7  10   19.16    0.91
   2  -8 -10   27.52    1.19
  -2   8  10   27.22    1.00
  -2   8  10   26.07    1.16
   1  -8 -10   11.46    0.76
  -1   8  10   12.11    0.64
  -1   8  10   12.53    0.74
   0   8  10   10.07    0.65
   0   8  10   11.89    0.63
  -1  -8 -10    1.04    0.29
   1   8  10    0.92    0.25
   1   8  10    0.67    0.22
  -2  -8 -10   16.08    0.87
   2   8  10   16.47    0.74
   2   8  10   17.88    0.79
  -3  -8 -10   46.38    1.65
   3   8  10   50.01    1.52
   3   8  10   46.73    1.44
  -4  -8 -10   21.12    1.02
   4   8  10   21.92    0.91
  -5  -8 -10    0.90    0.30
   5   8  10    1.54    0.29
  -6  -8 -10   -0.06    0.26
   6   8  10   -0.37    0.17
  -7  -8 -10   15.12    0.93
   7   8  10   15.69    0.81
   1  -9 -10    4.09    0.51
  -1   9  10    4.27    0.45
  -1   9  10    3.55    0.44
   0  -9 -10    1.80    0.38
   0   9  10    1.30    0.30
   0   9  10    1.29    0.28
  -1  -9 -10    0.91    0.30
   1   9  10    1.05    0.25
   1   9  10    1.12    0.26
  -2  -9 -10   16.05    0.89
   2   9  10   14.25    0.71
   2   9  10   15.66    0.75
  -3  -9 -10   17.95    0.96
   3   9  10   18.12    0.83
  -4  -9 -10    2.10    0.41
   4   9  10    1.49    0.28
  -5  -9 -10   -0.30    0.22
   5   9  10   -0.02    0.18
  -6  -9 -10    7.46    0.71
   6   9  10    7.95    0.59
  -7  -9 -10   22.05    1.16
   7   9  10   23.70    1.02
   0 -10 -10    0.46    0.29
   0  10  10    0.15    0.23
   0  10  10    0.42    0.25
  -1 -10 -10   16.11    0.93
   1  10  10   16.37    0.79
   1  10  10   15.17    0.78
  -2 -10 -10   16.99    0.95
   2  10  10   14.32    0.74
   2  10  10   17.27    0.81
  -3 -10 -10    0.17    0.25
   3  10  10   -0.03    0.19
  -4 -10 -10   -0.29    0.23
   4  10  10   -0.21    0.16
  -5 -10 -10    8.69    0.77
   5  10  10    8.87    0.61
  -1   0 -11   19.18    0.88
  -1   0 -11   20.56    0.91
   1   0  11   19.28    0.97
  -2   0 -11   15.71    0.81
  -2   0 -11   16.64    0.78
   2   0  11   15.17    0.83
  -3   0 -11    1.11    0.26
  -3   0 -11    0.95    0.28
   3   0  11    0.84    0.27
  -4   0 -11    0.40    0.21
  -5   0 -11   12.09    0.69
  -6   0 -11   13.53    0.74
   0  -1 -11   15.88    0.76
   0  -1 -11   15.59    0.81
   0   1  11   13.41    0.85
  -1  -1 -11   10.80    0.67
  -1  -1 -11   10.76    0.63
   1   1  11   10.46    0.70
  -2  -1 -11   -0.07    0.18
   2   1  11    0.53    0.24
  -3  -1 -11   -0.16    0.19
   3   1  11    0.01    0.21
   3   1  11   -0.38    0.18
  -4  -1 -11   20.82    0.86
   4   1  11   19.08    0.92
  -5  -1 -11   38.71    1.29
   5   1  11   37.16    1.36
   6   1  11    3.16    0.42
   7   1  11    0.21    0.24
   0  -2 -11   12.99    0.74
   0   2  11   11.42    0.74
  -1  -2 -11    0.50    0.25
   1   2  11    1.12    0.29
   1   2  11    0.81    0.25
  -2  -2 -11    0.46    0.24
   2   2  11    0.68    0.25
   2   2  11    1.07    0.27
  -3  -2 -11   24.39    0.98
   3   2  11   23.90    1.00
   3   2  11   22.84    0.92
  -4  -2 -11   38.02    1.30
   4   2  11   37.20    1.32
  -5  -2 -11    7.60    0.58
   5   2  11    8.22    0.60
  -6  -2 -11    0.75    0.24
   6   2  11    0.20    0.25
   7   2  11    1.45    0.33
   1  -3 -11   30.33    1.22
  -1   3  11   30.83    1.11
  -1   3  11   27.52    1.24
   0  -3 -11    7.69    0.62
   0   3  11    9.19    0.66
   0   3  11    8.43    0.57
  -1  -3 -11    0.25    0.25
   1   3  11    0.15    0.23
   1   3  11    0.02    0.22
  -2  -3 -11    7.82    0.60
   2   3  11    8.20    0.56
   2   3  11    8.63    0.58
  -3  -3 -11   32.04    1.20
   3   3  11   31.29    1.11
   3   3  11   32.97    1.18
  -4  -3 -11   15.49    0.80
   4   3  11   16.76    0.80
  -5  -3 -11    4.08    0.43
   5   3  11    3.55    0.41
  -6  -3 -11    5.57    0.51
   6   3  11    4.83    0.49
  -7  -3 -11   11.25    0.68
   7   3  11   11.70    0.73
  -8  -3 -11   19.01    0.90
   8   3  11   19.99    0.94
   1  -4 -11   10.50    0.72
  -1   4  11    9.84    0.72
  -1   4  11    9.29    0.60
   0  -4 -11    0.46    0.27
   0   4  11    0.33    0.22
   0   4  11    0.52    0.27
  -1  -4 -11    7.87    0.60
   1   4  11    7.27    0.56
   1   4  11    6.83    0.57
  -2  -4 -11   27.41    1.11
   2   4  11   26.63    1.03
   2   4  11   27.94    1.05
  -3  -4 -11   24.82    1.08
   3   4  11   29.04    1.08
  -4  -4 -11    8.75    0.61
   4   4  11    9.49    0.62
  -5  -4 -11    2.23    0.36
   5   4  11    2.69    0.36
  -6  -4 -11   21.81    0.96
   6   4  11   20.60    0.95
  -7  -4 -11   38.12    1.37
   7   4  11   36.97    1.35
  -8  -4 -11   18.31    0.92
   8   4  11   19.66    0.93
   1  -5 -11    0.90    0.29
  -1   5  11    0.75    0.24
  -1   5  11    1.19    0.32
   0  -5 -11   15.28    0.84
   0   5  11   14.92    0.75
   0   5  11   15.01    0.82
  -1  -5 -11   49.53    1.69
   1   5  11   49.49    1.64
   1   5  11   53.41    1.60
  -2  -5 -11   18.89    0.92
   2   5  11   19.07    0.84
   2   5  11   18.42    0.82
  -3  -5 -11   12.62    0.73
   3   5  11   12.53    0.70
  -4  -5 -11   11.48    0.71
   4   5  11   10.69    0.66
  -5  -5 -11   16.77    0.86
   5   5  11   17.77    0.85
  -6  -5 -11   62.26    1.97
   6   5  11   62.78    1.92
  -7  -5 -11   18.10    0.91
   7   5  11   18.38    0.90
  -8  -5 -11    7.28    0.62
   8   5  11    7.40    0.61
   1  -6 -11    3.42    0.46
  -1   6  11    4.51    0.46
  -1   6  11    4.24    0.49
   0  -6 -11   17.77    0.94
   0   6  11   15.66    0.85
   0   6  11   18.14    0.81
  -1  -6 -11   30.18    1.21
   1   6  11   28.16    1.06
   1   6  11   27.14    1.09
  -2  -6 -11   24.94    1.07
   2   6  11   23.61    0.95
   2   6  11   24.95    0.99
  -3  -6 -11   15.67    0.83
   3   6  11   16.23    0.78
  -4  -6 -11    3.80    0.45
   4   6  11    3.79    0.42
  -5  -6 -11   13.21    0.80
   5   6  11   13.90    0.75
  -6  -6 -11   30.71    1.23
   6   6  11   28.74    1.15
  -7  -6 -11    1.45    0.33
   7   6  11    1.99    0.34
  -8  -6 -11    5.26    0.57
   8   6  11    6.02    0.59
   1  -7 -11    5.30    0.56
  -1   7  11    3.36    0.39
  -1   7  11    3.19    0.45
   0  -7 -11   16.99    0.91
   0   7  11   17.38    0.80
   0   7  11   15.85    0.85
   1   7  11   18.34    0.87
   1   7  11   21.13    0.88
  -2  -7 -11    3.93    0.48
   2   7  11    4.20    0.44
   2   7  11    4.36    0.46
  -3  -7 -11    2.05    0.38
   3   7  11    1.43    0.30
  -4  -7 -11    3.29    0.43
   4   7  11    3.55    0.41
  -5  -7 -11   12.15    0.77
   5   7  11   11.32    0.68
  -6  -7 -11   12.69    0.81
   6   7  11   14.61    0.78
  -7  -7 -11    0.41    0.28
   7   7  11    0.82    0.28
   0  -8 -11    8.19    0.69
   0   8  11    7.22    0.60
   0   8  11    7.51    0.55
  -1  -8 -11    1.82    0.38
   1   8  11    1.87    0.32
   1   8  11    1.97    0.32
  -2  -8 -11    0.11    0.24
   2   8  11   -0.15    0.17
   2   8  11    0.10    0.21
  -3  -8 -11    7.04    0.64
   3   8  11    7.05    0.55
  -4  -8 -11   21.22    1.04
   4   8  11   21.13    0.94
  -5  -8 -11   18.37    1.00
   5   8  11   18.43    0.88
  -6  -8 -11    0.42    0.30
   6   8  11    1.17    0.31
  -1  -9 -11   -0.17    0.23
   1   9  11   -0.14    0.19
   1   9  11    0.19    0.23
  -2  -9 -11    0.16    0.27
   2   9  11    0.25    0.21
  -3  -9 -11   31.80    1.37
   3   9  11   34.87    1.25
  -4  -9 -11   18.78    1.01
   4   9  11   19.04    0.88
  -5  -9 -11    0.22    0.28
   5   9  11    0.32    0.23
  -3  -2 -12    0.24    0.27
   3   2  12    0.77    0.28
  -4  -2 -12   14.73    0.80
   4   2  12   16.07    0.85
  -5  -2 -12   29.73    1.15
   5   2  12   29.78    1.21
  -2  -3 -12    1.36    0.33
   2   3  12    1.78    0.34
   2   3  12    1.45    0.33
  -3  -3 -12   13.91    0.80
   3   3  12   14.18    0.79
  -4  -3 -12   37.72    1.41
   4   3  12   41.02    1.43
  -5  -3 -12   23.95    1.05
   5   3  12   25.24    1.07
  -6  -3 -12    3.42    0.44
   6   3  12    4.07    0.46
  -1  -4 -12    1.06    0.33
   1   4  12    1.35    0.34
   1   4  12    1.75    0.34
  -2  -4 -12   17.84    0.94
   2   4  12   19.38    0.89
   2   4  12   18.51    0.92
  -3  -4 -12   22.52    1.04
   3   4  12   22.34    0.99
  -4  -4 -12   23.07    1.09
   4   4  12   27.46    1.10
  -5  -4 -12    4.17    0.47
   5   4  12    5.01    0.52
  -6  -4 -12    1.10    0.33
   6   4  12    0.65    0.30
  -1  -5 -12   17.67    0.94
   1   5  12   16.94    0.84
   1   5  12   16.40    0.86
  -2  -5 -12    9.53    0.71
   2   5  12    8.76    0.62
  -3  -5 -12    7.71    0.65
   3   5  12    7.66    0.61
  -4  -5 -12    8.83    0.66
   4   5  12   10.47    0.67
  -5  -5 -12    0.56    0.27
   5   5  12    0.62    0.26
  -6  -5 -12   10.09    0.70
   6   5  12   10.47    0.73
  -1  -6 -12    8.11    0.68
   1   6  12    9.20    0.63
   1   6  12    7.93    0.64
  -2  -6 -12   15.62    0.89
   2   6  12   14.41    0.78
  -3  -6 -12    6.36    0.59
   3   6  12    6.10    0.57
  -4  -6 -12   -0.22    0.22
   4   6  12    0.46    0.25
  -5  -6 -12    2.90    0.44
   5   6  12    3.21    0.41
  -6  -6 -12   18.13    0.97
   6   6  12   18.71    0.92
  -2  -7 -12    8.88    0.77
   2   7  12   12.90    0.72
  -3  -7 -12    0.50    0.29
   3   7  12    0.13    0.24
  -4  -7 -12    2.65    0.42
   4   7  12    2.43    0.36
  -5  -7 -12    6.70    0.63
   5   7  12    7.30    0.61
  -6  -7 -12   12.36    0.82
   6   7  12   12.10    0.76
  -3  -8 -12    0.70    0.32
   3   8  12    0.82    0.28
  -4  -8 -12    3.62    0.49
   4   8  12    3.60    0.45
   0   0   0    0.00    0.00
;
_shelx_res_checksum     80316
_shelx_res_file
;
TITL scan_0m_P1 in P1
CELL  0.71073   9.3443  10.2267  10.7258   64.794   69.417   83.699
ZERR     1.00   0.0013   0.0015   0.0016    0.004    0.004    0.004
LATT   1
SFAC  C    H    O    P    MO
UNIT  40   30   4    2    1
MERG   2
OMIT     0   1   0
OMIT     0   0   1
SHEL 999 0.839
DELU
FMAP   2
PLAN   10
SIZE     0.330   0.450   0.620
ACTA
BOND   $H
L.S.   22
TEMP    27.00
WGHT    0.023800    0.387800
FVAR       0.32772
MO1   5    0.000000    0.000000    1.000000    10.50000    0.02853    0.02430 =
         0.02774   -0.00693   -0.00954   -0.00060
P1    4    0.213945    0.168937    0.798654    11.00000    0.02881    0.02605 =
         0.02904   -0.00910   -0.00896   -0.00119
O1    3    0.007788    0.137439    1.213199    11.00000    0.06993    0.08220 =
         0.06636   -0.04966   -0.02230    0.00037
O2    3    0.251687   -0.220320    1.087911    11.00000    0.06754    0.06062 =
         0.06943   -0.01970   -0.03455    0.03155
C1    1    0.006545    0.088633    1.135534    11.00000    0.03548    0.04019 =
         0.04057   -0.01502   -0.01151   -0.00054
C2    1    0.159425   -0.142548    1.058475    11.00000    0.04320    0.03511 =
         0.03581   -0.01000   -0.01295    0.00270
C5    1    0.259068    0.310939    0.842518    11.00000    0.03468    0.03554 =
         0.03526   -0.01562   -0.00574   -0.00542
C6    1    0.327424    0.276888    0.947822    11.00000    0.05990    0.04853 =
         0.04772   -0.01697   -0.01956   -0.01083
AFIX  43
H6    2    0.358231    0.183355    0.989954    11.00000   -1.20000
AFIX   0
C7    1    0.350158    0.380023    0.990640    11.00000    0.07013    0.07820 =
         0.05248   -0.03105   -0.01671   -0.02447
AFIX  43
H7    2    0.397581    0.355674    1.060192    11.00000   -1.20000
AFIX   0
C8    1    0.304270    0.516367    0.932650    11.00000    0.08776    0.07383 =
         0.07783   -0.05310   -0.01061   -0.01875
AFIX  43
H8    2    0.320109    0.585503    0.961909    11.00000   -1.20000
AFIX   0
C9    1    0.234396    0.551386    0.830622    11.00000    0.10954    0.05200 =
         0.11527   -0.05373   -0.04628    0.01935
AFIX  43
H9    2    0.201351    0.644534    0.791512    11.00000   -1.20000
AFIX   0
C10   1    0.212249    0.449615    0.784814    11.00000    0.07422    0.04792 =
         0.07866   -0.03786   -0.03792    0.01717
AFIX  43
H10   2    0.165445    0.475256    0.714631    11.00000   -1.20000
AFIX   0
C11   1    0.398908    0.088574    0.743421    11.00000    0.03296    0.03875 =
         0.03535   -0.01221   -0.01020    0.00377
C12   1    0.398793   -0.033783    0.719501    11.00000    0.04705    0.05241 =
         0.05989   -0.03142   -0.01014    0.00432
AFIX  43
H12   2    0.305926   -0.075131    0.737092    11.00000   -1.20000
AFIX   0
C13   1    0.532372   -0.096191    0.670339    11.00000    0.06934    0.06525 =
         0.07132   -0.03989   -0.01592    0.02195
AFIX  43
H13   2    0.528916   -0.177210    0.652879    11.00000   -1.20000
AFIX   0
C14   1    0.667709   -0.040668    0.647451    11.00000    0.05681    0.09890 =
         0.08688   -0.05081   -0.02211    0.03813
AFIX  43
H14   2    0.757777   -0.084413    0.616743    11.00000   -1.20000
AFIX   0
C15   1    0.671954    0.079506    0.669444    11.00000    0.03321    0.13563 =
         0.15126   -0.08511   -0.02806    0.01422
AFIX  43
H15   2    0.765908    0.119035    0.651635    11.00000   -1.20000
AFIX   0
C16   1    0.538089    0.145163    0.718309    11.00000    0.03787    0.08464 =
         0.11426   -0.06201   -0.01855    0.00308
AFIX  43
H16   2    0.543079    0.227088    0.733851    11.00000   -1.20000
AFIX   0
C17   1    0.195315    0.273529    0.616892    11.00000    0.04205    0.02867 =
         0.02814   -0.00936   -0.00911    0.00269
C18   1    0.311992    0.369858    0.502418    11.00000    0.05342    0.05029 =
         0.04103   -0.00802   -0.00672   -0.00766
AFIX  43
H18   2    0.400801    0.382215    0.517433    11.00000   -1.20000
AFIX   0
C19   1    0.297053    0.447353    0.366565    11.00000    0.07971    0.05063 =
         0.03445   -0.00064    0.00126   -0.00254
AFIX  43
H19   2    0.375060    0.512811    0.291180    11.00000   -1.20000
AFIX   0
C20   1    0.167641    0.428357    0.342059    11.00000    0.09164    0.05772 =
         0.03271   -0.00789   -0.02125    0.01550
AFIX  43
H20   2    0.157581    0.481341    0.250645    11.00000   -1.20000
AFIX   0
C21   1    0.054989    0.332229    0.451536    11.00000    0.07774    0.06974 =
         0.04700   -0.00971   -0.03621    0.00551
AFIX  43
H21   2   -0.031624    0.317351    0.434620    11.00000   -1.20000
AFIX   0
C22   1    0.068133    0.255548    0.589284    11.00000    0.05204    0.04960 =
         0.03608   -0.00623   -0.01858   -0.00417
AFIX  43
H22   2   -0.010880    0.190859    0.664052    11.00000   -1.20000
AFIX   0
HKLF 4
REM  scan_0m_P1 in P1
REM R1 =  0.0220 for    2770 Fo > 4sig(Fo)  and  0.0238 for all    2907 data
REM    214 parameters refined using     61 restraints
END
WGHT      0.0238      0.3877
REM Highest difference peak  0.247,  deepest hole -0.281,  1-sigma level  0.047
Q1    1   0.2408  0.2511  0.8122  11.00000  0.05    0.25
Q2    1   0.2045  0.2213  0.6951  11.00000  0.05    0.23
Q3    1   0.6836  0.0521  0.5992  11.00000  0.05    0.21
Q4    1   0.3174  0.1169  0.7738  11.00000  0.05    0.21
Q5    1   0.5356  0.2383  0.6794  11.00000  0.05    0.17
Q6    1   0.2606  0.4067  0.3488  11.00000  0.05    0.16
Q7    1   0.6617  0.1610  0.6366  11.00000  0.05    0.15
Q8    1   0.1108  0.4390  0.8020  11.00000  0.05    0.15
Q9    1   0.6004 -0.0318  0.6260  11.00000  0.05    0.15
Q10   1   0.2836 -0.0256  0.6596  11.00000  0.05    0.15
;
