# Supplementary material for: trans-Tetra­carbonyl­bis­(tri­phenyl­phosphane-κP)molybdenum(0)
Source: Acta Crystallogr Sect E Struct Rep Online. 2014 Jan 11;70(Pt 2):m36. doi: 10.1107/S1600536814000300 (PMC3998249; doi:10.1107/S1600536814000300)
Supplement: Supplementary file 2 [file e-70-00m36-Isup2.hkl]

#
# h,k,l, Fc-squared, Fo-squared, sigma(Fo-squared), status flag
#
data_I
_shelx_title ' scan_0m_P1 in P1'
_shelx_refln_list_code          4
_shelx_F_calc_maximum       98.88
_exptl_crystal_F_000       374.00
_reflns_d_resolution_high  0.8500

loop_
 _space_group_symop_operation_xyz
 'x, y, z'
 '-x, -y, -z'

_cell_length_a     9.3443
_cell_length_b    10.2267
_cell_length_c    10.7258
_cell_angle_alpha  64.794
_cell_angle_beta   69.417
_cell_angle_gamma  83.699

_shelx_F_squared_multiplier     1.000

loop_
 _refln_index_h
 _refln_index_k
 _refln_index_l
 _refln_F_squared_calc
 _refln_F_squared_meas
 _refln_F_squared_sigma
 _refln_observed_status
   1   0   0       1069.66       1025.51        27.84 o
   2   0   0        603.89        632.60         8.32 o
   3   0   0       3164.09       3182.00        47.87 o
   4   0   0       3108.51       3304.47        44.35 o
   5   0   0       1813.51       1762.04        29.92 o
   6   0   0        783.49        760.71        14.19 o
   7   0   0         55.02         55.21         2.67 o
   8   0   0         69.61         76.48         3.91 o
   9   0   0        364.93        360.38         8.77 o
  10   0   0        177.90        167.06         5.85 o
 -10   1   0        238.33        265.17         7.47 o
  -9   1   0         95.10         94.62         6.61 o
  -8   1   0         73.49         72.32         3.29 o
  -7   1   0        392.42        404.26         8.66 o
  -6   1   0       1688.29       1705.84        29.30 o
  -5   1   0       1824.88       1926.96        32.49 o
  -4   1   0       1101.56       1108.50        18.99 o
  -3   1   0       1095.58       1105.28        13.19 o
  -2   1   0       7369.36       7059.17        71.10 o
  -1   1   0       6374.84       5483.01        51.73 o
   1   1   0       1058.54       1065.98        10.04 o
   2   1   0       6148.83       6012.81        70.86 o
   3   1   0       1084.20       1096.54        12.49 o
   4   1   0        656.10        640.48         8.84 o
   5   1   0       1203.97       1242.56        14.65 o
   6   1   0         10.16         15.31         4.10 o
   7   1   0        128.59        146.54         9.36 o
   8   1   0        573.40        562.44        11.88 o
   9   1   0        456.29        441.19        10.31 o
  10   1   0         62.61         63.38         9.68 o
 -10   2   0        216.14        223.33         6.75 o
  -9   2   0         46.32         38.79         5.96 o
  -8   2   0         57.68         56.77         3.49 o
  -7   2   0        336.18        339.67         7.68 o
  -6   2   0       1678.69       1671.50        28.71 o
  -5   2   0        829.70        818.32        14.65 o
  -4   2   0         68.50         94.74         1.37 o
  -3   2   0       1594.79       1710.40        16.13 o
  -2   2   0       1542.03       1571.03        14.78 o
  -1   2   0        593.07        655.81         6.88 o
   0   2   0       1263.43       1329.46        13.68 o
   1   2   0       1331.83       1447.97        13.70 o
   2   2   0        578.09        601.40         7.30 o
   3   2   0       2170.36       2222.01        31.86 o
   4   2   0        665.16        644.87         8.00 o
   5   2   0         50.74         53.27         1.28 o
   6   2   0        116.87        118.47         3.23 o
   7   2   0        939.40        932.02        13.70 o
   8   2   0        395.30        411.76        13.55 o
   9   2   0        125.07        127.08         4.85 o
  10   2   0         27.74         22.66         2.50 o
 -10   3   0         33.85         31.48         2.83 o
  -9   3   0         35.57         27.38         4.42 o
  -8   3   0        201.15        193.96         5.43 o
  -7   3   0        288.42        294.76         6.78 o
  -6   3   0        210.51        194.59         4.80 o
  -5   3   0         47.82         44.00         1.13 o
  -4   3   0         20.78         28.60         1.18 o
  -3   3   0       2797.22       2921.63        29.85 o
  -2   3   0       1142.96       1108.40        11.60 o
  -1   3   0        625.15        615.89         6.12 o
   0   3   0          5.64          3.26         0.31 o
   1   3   0        149.38        146.38         2.35 o
   2   3   0       2727.48       2849.81        32.71 o
   3   3   0       2660.60       2613.92        35.05 o
   4   3   0         26.51         16.95         1.35 o
   5   3   0         20.21         25.85         1.26 o
   6   3   0        255.10        257.56         4.81 o
   7   3   0        434.71        433.83         7.38 o
   8   3   0         99.77        104.82         4.27 o
   9   3   0          1.63          1.55         2.51 o
  -9   4   0        146.35        148.79         7.36 o
  -8   4   0        270.95        257.10         6.50 o
  -7   4   0        100.44         97.72         3.43 o
  -6   4   0          6.83          4.60         0.60 o
  -5   4   0        286.32        335.53         4.59 o
  -4   4   0        848.20        883.50         9.58 o
  -3   4   0       1106.03       1074.91        12.82 o
  -2   4   0          7.19         16.75         1.71 o
  -1   4   0        621.33        649.72         9.34 o
   0   4   0        122.57        127.78         2.67 o
   1   4   0        729.18        737.96        10.59 o
   2   4   0        374.47        349.40         5.66 o
   3   4   0        249.10        224.01         4.13 o
   4   4   0         25.22         26.91         2.61 o
   5   4   0         29.54         33.09         1.88 o
   6   4   0        322.52        326.56         7.09 o
   7   4   0        178.07        167.00         3.87 o
   8   4   0          4.37          5.71         1.54 o
   9   4   0          0.49          1.23         1.43 o
  -9   5   0        130.81        125.98         6.89 o
  -8   5   0        179.51        182.59         7.91 o
  -7   5   0        206.90        190.18        13.18 o
  -6   5   0          2.21          3.31         0.67 o
  -5   5   0         88.32         92.58         2.38 o
  -4   5   0        351.90        318.99         4.89 o
  -3   5   0        622.69        619.72         7.80 o
  -2   5   0        167.21        171.46         2.67 o
  -1   5   0        234.70        240.18         3.51 o
   0   5   0        239.80        212.65         3.82 o
   1   5   0        835.45        809.28        11.87 o
   2   5   0          8.15          4.13         0.68 o
   3   5   0          2.00          2.79         0.65 o
   4   5   0        267.14        284.68         5.29 o
   5   5   0        713.10        748.76        11.64 o
   6   5   0        411.63        398.62         7.18 o
   7   5   0          0.31          2.55         0.84 o
   8   5   0         19.92         17.18         2.20 o
  -8   6   0         37.69         28.03         3.54 o
  -7   6   0         99.62        101.59         5.87 o
  -6   6   0         56.44         53.06         2.41 o
  -5   6   0        173.58        168.02         3.35 o
  -4   6   0        672.59        664.29         9.56 o
  -3   6   0        235.26        233.98         3.50 o
  -2   6   0         83.76         82.75         1.87 o
  -1   6   0        321.20        300.14         4.40 o
   0   6   0        554.19        539.79         8.47 o
   1   6   0        937.75        962.80        14.12 o
   2   6   0        131.56        133.67         3.20 o
   3   6   0         50.56         53.49         2.04 o
   4   6   0        495.43        517.23         8.66 o
   5   6   0        638.02        652.01        10.60 o
   6   6   0        150.11        143.22         3.81 o
   7   6   0          8.06          8.89         1.26 o
   8   6   0        115.02        118.29         5.10 o
  -8   7   0          0.55          0.09         1.96 o
  -6   7   0        401.46        395.23         8.57 o
  -5   7   0        516.27        517.14        10.53 o
  -4   7   0        175.90        169.13         4.72 o
  -3   7   0        128.35        108.37         3.93 o
  -2   7   0        314.17        324.49         5.66 o
  -1   7   0       1110.56       1098.49        15.97 o
   0   7   0        764.65        767.44        11.72 o
   1   7   0        268.75        275.64         6.31 o
   2   7   0          0.52          1.35         0.71 o
   3   7   0        377.99        371.27         6.87 o
   4   7   0        599.98        635.32        12.75 o
   5   7   0        162.16        156.40         4.07 o
   6   7   0         67.51         67.68         2.80 o
   7   7   0         69.43         72.96         3.09 o
  -7   8   0        160.51        150.75         8.10 o
  -6   8   0        355.73        357.90        14.25 o
  -5   8   0         56.34         64.86         3.20 o
  -4   8   0         33.44         40.42         3.12 o
  -3   8   0         11.34         10.93         1.56 o
  -2   8   0        886.26        908.55        17.12 o
  -1   8   0        635.41        629.12        10.07 o
   0   8   0         76.47         79.34         2.60 o
   1   8   0         13.42         18.08         2.55 o
   2   8   0        361.13        353.28        11.23 o
   3   8   0        963.79        918.38        16.13 o
   4   8   0         63.50         69.85         2.86 o
   5   8   0         22.00         18.30         1.73 o
   6   8   0         83.94         90.48         4.15 o
  -6   9   0         35.36         32.50         4.28 o
  -5   9   0         15.29         17.17         2.23 o
  -4   9   0        350.31        340.04         8.32 o
  -3   9   0        190.03        184.35         5.67 o
  -2   9   0        346.67        360.45         8.60 o
  -1   9   0         76.33         81.12         5.26 o
   0   9   0         45.20         42.07         2.20 o
   1   9   0        282.56        277.27         7.22 o
   2   9   0        364.61        373.31         7.33 o
   3   9   0        229.88        215.29         5.60 o
   4   9   0         25.39         28.62         2.11 o
   5   9   0         34.71         35.96         3.12 o
  -4  10   0        223.53        242.21         7.00 o
  -3  10   0        305.92        324.90        12.66 o
  -2  10   0        207.08        221.45         6.64 o
  -1  10   0          5.63          4.31         1.56 o
   0  10   0         27.19         18.64         2.19 o
   1  10   0        334.95        347.83        24.58 o
   2  10   0        220.64        222.09         5.59 o
   3  10   0         99.26         83.09         3.46 o
  -2 -10   1         69.93         72.11         4.13 o
  -1 -10   1        202.22        203.30         6.59 o
   0 -10   1        382.17        383.72        12.01 o
   1 -10   1         53.79         58.70         3.64 o
   2 -10   1          5.32          4.53         1.63 o
   3 -10   1        160.77        164.01         5.79 o
  -4  -9   1         64.29         55.26         3.08 o
  -3  -9   1         31.45         28.51         2.05 o
  -2  -9   1        206.20        206.14         5.11 o
  -1  -9   1        495.82        486.00         8.86 o
   0  -9   1        138.22        147.28         5.87 o
   1  -9   1          6.50          3.82         1.36 o
   2  -9   1         18.61         18.20         2.70 o
   3  -9   1        391.14        408.62         9.56 o
   4  -9   1        196.17        206.56        10.85 o
   5  -9   1         87.68         75.47         6.29 o
  -5  -8   1         72.11         80.88         3.22 o
  -4  -8   1         42.60         38.90         3.12 o
  -3  -8   1        249.18        257.81         5.89 o
  -2  -8   1        674.14        679.77        11.26 o
  -1  -8   1        128.34        119.20         3.45 o
   0  -8   1         26.43         25.83         2.20 o
   1  -8   1         53.39         64.09         3.11 o
   2  -8   1        232.75        223.88         6.10 o
   3  -8   1        541.56        546.73        11.50 o
   4  -8   1        101.07        112.26         5.77 o
   5  -8   1         58.39         60.54         5.63 o
   6  -8   1         39.84         38.90         4.42 o
   7  -8   1        223.84        214.25         9.87 o
  -6  -7   1         29.10         31.88         2.21 o
  -5  -7   1          2.04          1.97         1.04 o
  -4  -7   1         76.04         65.92         4.34 o
  -3  -7   1        940.89        959.53        14.74 o
  -2  -7   1        215.25        209.12         4.66 o
  -1  -7   1          3.30          2.47         1.20 o
   0  -7   1        159.41        174.10         3.86 o
   1  -7   1        452.35        461.96         7.68 o
   2  -7   1        833.84        802.29        18.51 o
   3  -7   1        173.33        168.49         4.87 o
   4  -7   1         37.72         26.17         2.93 o
   5  -7   1        185.98        186.44         5.18 o
   6  -7   1        412.35        403.05         8.85 o
   7  -7   1        143.97        161.27         7.91 o
   8  -7   1          0.10         -1.86         1.86 o
  -7  -6   1         40.88         37.24         2.28 o
  -6  -6   1          4.06          3.36         1.04 o
  -5  -6   1        223.46        226.65         5.04 o
  -4  -6   1        460.42        442.17         7.84 o
  -3  -6   1        282.03        289.27         5.61 o
  -2  -6   1          1.78          4.25         0.89 o
  -1  -6   1          5.18          2.72         0.79 o
   0  -6   1        781.63        783.21        11.76 o
   1  -6   1        710.97        720.54         9.23 o
   2  -6   1        397.89        380.14        13.53 o
   3  -6   1          5.94          5.64         1.26 o
   4  -6   1         11.16          9.13         1.91 o
   5  -6   1        350.19        341.20         7.45 o
   6  -6   1        376.23        373.47         8.07 o
   7  -6   1         94.69         86.04         5.49 o
   8  -6   1          0.10         -1.58         1.58 o
  -8  -5   1        105.80        112.56         4.96 o
  -7  -5   1          1.94         -0.14         0.83 o
  -6  -5   1         73.80         72.68         3.28 o
  -5  -5   1        671.51        667.04        12.82 o
  -4  -5   1        550.11        551.50         9.04 o
  -3  -5   1          0.23          0.92         1.40 o
  -2  -5   1         20.48         29.32         1.43 o
  -1  -5   1        672.29        674.40        14.31 o
   0  -5   1       1441.98       1364.30        21.66 o
   1  -5   1          8.57          4.97         0.85 o
   2  -5   1         69.65         83.18         1.53 o
   3  -5   1        207.19        208.15         4.91 o
   4  -5   1        482.39        486.84         9.45 o
   5  -5   1        355.96        364.87         6.68 o
   6  -5   1         97.02         94.62         3.01 o
   8  -5   1         54.52         47.77         4.28 o
   9  -5   1        159.30        169.09         7.82 o
  -8  -4   1          7.50          8.46         1.80 o
  -7  -4   1         14.99         13.62         2.00 o
  -6  -4   1        517.82        530.62         8.90 o
  -5  -4   1        411.39        414.03         7.16 o
  -4  -4   1        563.31        592.81         9.33 o
  -3  -4   1        219.72        243.27         4.53 o
  -2  -4   1        449.32        477.90         7.48 o
  -1  -4   1         49.25         38.75         2.15 o
   0  -4   1       1305.23       1221.55        17.50 o
   1  -4   1        704.44        759.12         9.27 o
   2  -4   1        219.23        230.80         6.24 o
   3  -4   1        472.13        428.38         8.21 o
   4  -4   1       1666.78       1668.70        19.49 o
   5  -4   1        410.57        412.50         5.44 o
   6  -4   1          1.70          3.67         1.04 o
   7  -4   1         90.73         80.70         2.91 o
   8  -4   1        307.67        301.68        10.34 o
   9  -4   1        449.31        475.52        14.90 o
  -9  -3   1         20.78         19.24         2.39 o
  -8  -3   1         62.72         60.65         3.52 o
  -7  -3   1        341.75        332.38        13.59 o
  -6  -3   1        488.16        504.24         8.30 o
  -5  -3   1        135.50        149.81         9.83 o
  -4  -3   1        605.79        654.61         9.96 o
  -3  -3   1        136.85        124.08         2.70 o
  -2  -3   1       1263.30       1197.09        32.36 o
  -1  -3   1       1634.50       1615.18        19.01 o
   0  -3   1       1441.11       1468.05        17.21 o
   1  -3   1        200.08        194.92         2.74 o
   2  -3   1       1069.65        998.27        13.74 o
   3  -3   1       2405.41       2370.81        31.84 o
   4  -3   1       1371.99       1422.66        14.84 o
   5  -3   1        593.69        636.05         7.04 o
   6  -3   1        161.60        159.58         2.52 o
   7  -3   1        222.67        213.39         3.89 o
   8  -3   1        677.29        682.10        13.69 o
   9  -3   1        249.22        254.33         6.65 o
  10  -3   1          0.41         -1.86         1.96 o
  -9  -2   1         58.10         50.98         3.48 o
  -8  -2   1        106.66         99.44         4.24 o
  -7  -2   1        568.22        538.32        11.58 o
  -6  -2   1        454.53        477.39         6.47 o
  -5  -2   1        106.23        100.64         1.97 o
  -4  -2   1        649.53        663.11         8.35 o
  -3  -2   1       1343.69       1221.58        14.52 o
  -2  -2   1       6628.43       6636.13        99.13 o
  -1  -2   1       4589.17       4736.64        55.47 o
   0  -2   1         22.10         18.74         0.99 o
   1  -2   1       3371.71       3380.50        34.39 o
   2  -2   1       6532.38       6322.19        85.92 o
   3  -2   1       2744.17       2725.44        27.97 o
   4  -2   1        942.22        947.87        10.02 o
   5  -2   1        902.64        933.45         9.95 o
   6  -2   1        662.54        627.33         8.10 o
   7  -2   1        374.96        377.44         7.97 o
   8  -2   1        439.36        424.03         9.09 o
   9  -2   1         19.18         25.99         2.24 o
  10  -2   1         88.60         84.80         6.66 o
  -9  -1   1         74.27         89.12         6.52 o
  -8  -1   1        267.74        285.40         7.53 o
  -7  -1   1       1430.83       1499.46        26.93 o
  -6  -1   1        275.72        282.37         4.88 o
  -5  -1   1        708.79        716.50        10.52 o
  -4  -1   1        984.83       1012.05        18.02 o
  -3  -1   1       1135.40       1158.81        13.64 o
  -2  -1   1       9578.99       8953.05       117.55 o
  -1  -1   1       9777.32       8659.96        95.59 o
   0  -1   1         15.46         21.96         0.89 o
   1  -1   1       2924.06       2808.95        31.88 o
   2  -1   1       3641.38       3485.85        32.27 o
   3  -1   1       2993.78       3061.31        28.45 o
   4  -1   1        188.27        171.95         1.99 o
   5  -1   1        117.10         95.76         1.52 o
   6  -1   1       1722.40       1683.60        28.71 o
   7  -1   1        503.68        533.69        10.53 o
   8  -1   1        314.53        308.93         7.21 o
   9  -1   1          2.29          1.58         1.63 o
  10  -1   1        167.32        145.65         5.12 o
  -9   0   1        402.58        409.37         9.93 o
  -8   0   1        568.33        564.50        12.05 o
  -7   0   1        827.43        854.18        16.36 o
  -6   0   1         17.76         12.07         4.24 o
  -5   0   1        549.07        555.51        10.76 o
  -4   0   1       2880.84       2922.66        48.46 o
  -3   0   1       2791.08       2797.02        35.75 o
  -2   0   1         55.40         56.57         1.16 o
  -1   0   1          9.73         14.39         0.53 o
   1   0   1       5133.90       4579.95        88.50 o
   2   0   1        215.48        256.85         3.04 o
   3   0   1        121.15        124.15         1.44 o
   4   0   1        252.39        248.19         2.93 o
   5   0   1       1831.70       1814.96        30.52 o
   6   0   1       2108.60       2133.93        52.24 o
   7   0   1         18.37         17.12         1.58 o
   8   0   1        352.14        346.90         7.89 o
   9   0   1         35.86         33.08         2.50 o
  10   0   1        141.06        135.54         5.02 o
  -9   1   1        349.97        339.96         8.62 o
  -8   1   1          2.05          2.64         1.22 o
  -7   1   1        182.00        179.48         5.13 o
  -6   1   1         16.18         20.31         3.68 o
  -5   1   1       1074.45       1124.06        19.85 o
  -4   1   1       2021.88       2045.51        44.65 o
  -3   1   1        108.66        152.46         2.48 o
  -2   1   1        580.33        634.59         6.72 o
  -1   1   1       2781.46       2689.03        27.24 o
   0   1   1       6285.14       4767.52       115.21 o
   1   1   1       4611.92       4142.06        61.36 o
   2   1   1        846.82        911.26         8.67 o
   3   1   1        195.00        215.38         2.36 o
   4   1   1        856.46        857.08         9.13 o
   5   1   1       1690.14       1725.13        20.01 o
   6   1   1        324.27        319.15         4.28 o
   7   1   1          0.46         -0.02         0.76 o
   8   1   1        332.52        334.06         7.82 o
   9   1   1         61.51         63.27         3.31 o
  10   1   1         92.21         89.16         5.07 o
  -9   2   1         28.46         27.48         2.40 o
  -8   2   1         12.44          5.92         1.38 o
  -7   2   1        222.14        227.81         8.85 o
  -6   2   1        301.79        325.31         7.24 o
  -5   2   1        766.49        732.93        13.53 o
  -4   2   1        855.65        824.35        14.65 o
  -3   2   1         57.05         73.16         1.56 o
  -2   2   1       1226.68       1288.91        13.36 o
  -1   2   1       4395.31       4302.33        39.90 o
   0   2   1       2243.49       2365.99        25.45 o
   1   2   1        482.61        469.78         4.67 o
   2   2   1         62.20         68.93         1.10 o
   3   2   1        272.99        307.11         3.96 o
   4   2   1         65.90         43.17         0.95 o
   5   2   1        664.13        644.16         8.36 o
   6   2   1         40.26         37.67         1.08 o
   7   2   1         33.83         23.74         1.89 o
   8   2   1        158.34        157.44         4.94 o
   9   2   1        347.72        352.83         8.63 o
  10   2   1         51.13         36.68         2.94 o
  -9   3   1          9.15          8.55         1.67 o
  -8   3   1          5.74          6.22         2.14 o
  -7   3   1        137.81        147.08         4.48 o
  -6   3   1       1075.69       1088.73        19.59 o
  -5   3   1        385.85        369.12         7.60 o
  -4   3   1          5.17          8.82         0.91 o
  -3   3   1         46.86         59.30         1.15 o
  -2   3   1       4091.74       4223.99        42.93 o
  -1   3   1          9.69          3.06         0.44 o
   0   3   1       1960.32       2094.72        19.72 o
   1   3   1          1.33         -0.25         0.25 o
   2   3   1        431.82        413.80         4.36 o
   3   3   1       1303.43       1363.37        14.40 o
   4   3   1        130.77        106.79         2.33 o
   5   3   1         95.73        112.51         2.53 o
   6   3   1         65.33         64.06         1.93 o
   7   3   1        302.28        296.90         5.74 o
   8   3   1        728.18        706.51        14.30 o
   9   3   1        209.76        234.42        15.08 o
  10   3   1          0.32          5.21         2.70 o
  -9   4   1         10.23         10.57         1.84 o
  -8   4   1        232.93        247.19         6.61 o
  -7   4   1        243.07        252.29         6.31 o
  -6   4   1        135.04        125.03         2.55 o
  -5   4   1         22.06         23.73         0.86 o
  -4   4   1        492.19        515.27         8.75 o
  -3   4   1        448.31        472.20         5.42 o
  -2   4   1         83.12         63.42         1.35 o
  -1   4   1        475.62        463.27         6.52 o
   0   4   1        249.48        242.86         3.50 o
   1   4   1          6.04          4.07         0.56 o
   2   4   1        597.10        594.30         8.81 o
   3   4   1       4059.79       4159.40        55.23 o
   4   4   1        237.35        234.66         4.27 o
   5   4   1          0.68          0.59         0.48 o
   6   4   1        344.23        363.63         6.33 o
   7   4   1       1174.11       1194.32        17.47 o
   8   4   1         89.86         95.68         4.07 o
   9   4   1         13.71         13.90         1.97 o
  -9   5   1         38.46         39.11         4.38 o
  -8   5   1        396.89        408.27         9.37 o
  -7   5   1         56.45         64.50         2.97 o
  -6   5   1         16.75         13.87         1.00 o
  -5   5   1         62.93         67.44         2.15 o
  -4   5   1        648.90        686.99        10.13 o
  -3   5   1        889.89        849.42        10.50 o
  -2   5   1       1107.69       1101.90        13.33 o
  -1   5   1        569.75        626.18         7.95 o
   0   5   1        126.30        113.48         3.97 o
   1   5   1       2002.63       2045.53        27.80 o
   2   5   1       1875.03       1898.34        26.05 o
   3   5   1        334.47        318.46         6.98 o
   4   5   1         73.71         77.18         2.22 o
   5   5   1        674.24        683.77        10.61 o
   6   5   1        542.82        540.16         8.90 o
   7   5   1        131.09        130.78         4.51 o
   8   5   1          3.62          6.33         3.03 o
   9   5   1         26.67         21.48         3.91 o
  -8   6   1        245.57        245.54        10.06 o
  -7   6   1        117.83        121.60         6.52 o
  -6   6   1        136.65        133.79         3.02 o
  -5   6   1         62.12         64.25         2.31 o
  -4   6   1        528.08        548.23         8.44 o
  -3   6   1       1053.09       1064.87        13.09 o
  -2   6   1        270.17        265.65         3.98 o
  -1   6   1        232.79        236.88         3.87 o
   0   6   1        844.22        820.79        12.09 o
   1   6   1       1788.22       1765.39        32.12 o
   2   6   1        219.56        199.72         8.23 o
   3   6   1          6.82          6.67         2.27 o
   4   6   1        517.83        541.62        10.69 o
   5   6   1        527.11        524.07         8.77 o
   6   6   1        319.68        323.97         6.24 o
   7   6   1        108.38        102.18         3.16 o
   8   6   1          6.50          5.57         1.60 o
  -8   7   1        118.75        112.39         6.89 o
  -7   7   1         14.53         12.29         2.79 o
  -6   7   1        125.81        127.38         6.89 o
  -5   7   1        309.83        305.99         7.96 o
  -4   7   1        382.55        367.63         6.26 o
  -3   7   1        203.23        203.19         4.02 o
  -2   7   1        162.22        161.43         3.46 o
  -1   7   1        341.53        356.63         6.16 o
   0   7   1        668.44        660.34        10.26 o
   1   7   1        872.70        860.79        12.97 o
   2   7   1         70.84         72.13         2.50 o
   3   7   1          2.54          4.68         0.90 o
   4   7   1        866.37        889.87        13.76 o
   5   7   1        354.89        356.26         7.28 o
   6   7   1        287.30        283.92         7.05 o
   7   7   1         49.04         44.16         2.80 o
   8   7   1         41.21         46.18         4.84 o
  -7   8   1          3.49          1.86         2.33 o
  -6   8   1        365.05        385.58        13.69 o
  -5   8   1        536.91        545.44        14.01 o
  -4   8   1        145.30        139.49         4.36 o
  -3   8   1          6.03          1.72         1.02 o
  -2   8   1        102.64         96.01         2.78 o
  -1   8   1       1009.09       1013.73        15.09 o
   0   8   1        532.28        555.79         9.14 o
   1   8   1         35.38         39.65         1.96 o
   2   8   1        177.31        170.95         4.09 o
   3   8   1        369.44        386.31        13.48 o
   4   8   1        462.40        450.70         8.26 o
   5   8   1         49.87         44.73         2.42 o
   6   8   1        151.94        159.05         5.02 o
   7   8   1         71.75         76.65         3.29 o
  -6   9   1        209.39        220.40        10.24 o
  -5   9   1        140.07        145.83         8.71 o
  -4   9   1         51.18         51.34         3.04 o
  -3   9   1         14.13         18.17         1.92 o
  -2   9   1        299.21        295.35         7.37 o
  -1   9   1        437.53        417.55         7.49 o
   0   9   1         78.32         83.19         2.86 o
   1   9   1        160.01        174.93         4.33 o
   2   9   1        233.02        213.73         4.97 o
   3   9   1        124.84        130.65         4.23 o
   4   9   1        388.16        392.54        10.34 o
   5   9   1         62.47         64.54         3.00 o
   6   9   1         21.99         19.02         1.92 o
  -4  10   1         49.86         50.48         3.36 o
  -3  10   1        271.32        283.88         7.61 o
  -2  10   1        360.09        378.01         9.13 o
  -1  10   1        110.46        107.46         5.96 o
   0  10   1         13.19         14.53         2.05 o
   1  10   1        111.31        110.10         3.88 o
   2  10   1        228.64        234.40         6.95 o
   3  10   1        422.30        437.09        17.39 o
   4  10   1        135.12        128.54         4.18 o
  -2  11   1        115.25        121.71         5.12 o
  -1  11   1          9.27          5.76         1.81 o
   0  11   1         13.47         13.78         2.21 o
   1  11   1        252.59        254.14         9.78 o
   2  11   1        254.60        246.05         7.42 o
  -3  -9   2          2.60          2.57         1.55 o
  -2  -9   2         68.41         64.91         3.80 o
  -1  -9   2        124.61        129.99         7.64 o
   0  -9   2        240.82        249.41        12.90 o
   1  -9   2        234.06        221.16         6.64 o
   2  -9   2         16.95         15.83         2.08 o
   3  -9   2         87.80        107.69         4.58 o
   4  -9   2        219.94        233.23         6.88 o
   5  -9   2        148.34        152.76         9.45 o
  -4  -8   2         43.20         39.70         2.46 o
  -3  -8   2          0.91          2.89         1.30 o
  -2  -8   2        285.44        267.21         5.89 o
  -1  -8   2        538.79        534.37         9.33 o
   0  -8   2        397.88        417.04         9.65 o
   1  -8   2          0.64          1.16         1.14 o
   2  -8   2         29.63         19.17         1.96 o
   3  -8   2        348.91        355.91         8.55 o
   4  -8   2        337.26        330.96         8.17 o
   5  -8   2         66.00         72.83         3.60 o
   6  -8   2          0.14          1.21         1.22 o
  -6  -7   2        219.81        217.31         5.57 o
  -5  -7   2         22.47         19.64         1.79 o
  -4  -7   2          0.51          2.80         1.01 o
  -3  -7   2         79.51         82.57         2.96 o
  -2  -7   2        776.02        765.87        12.20 o
  -1  -7   2        170.41        170.47         4.09 o
   0  -7   2         11.02          7.17         1.25 o
   1  -7   2         19.43         16.61         1.22 o
   2  -7   2        367.74        363.87         8.32 o
   3  -7   2        321.40        319.24         7.60 o
   4  -7   2         27.37         28.72         5.87 o
   5  -7   2         82.50         84.89         5.35 o
   6  -7   2         89.05         86.79         3.60 o
   7  -7   2        111.41        114.71         6.80 o
  -6  -6   2         43.62         41.78         2.45 o
  -5  -6   2          0.09          1.45         0.93 o
  -4  -6   2         56.26         60.67         2.54 o
  -3  -6   2        513.96        510.32         8.76 o
  -2  -6   2        441.11        421.11         7.39 o
  -1  -6   2          0.55          0.29         0.64 o
   0  -6   2        103.98        114.94         3.15 o
   1  -6   2        712.91        709.01         9.19 o
   2  -6   2        879.34        870.91        12.74 o
   3  -6   2        309.05        314.79         8.80 o
   4  -6   2          7.06          9.69         1.32 o
   5  -6   2        120.59        114.43         3.76 o
   6  -6   2        635.58        629.29        14.53 o
   7  -6   2        328.89        333.04        10.89 o
  -7  -5   2         66.90         73.36         4.93 o
  -6  -5   2          1.87          1.33         0.88 o
  -5  -5   2        285.45        264.65         5.51 o
  -4  -5   2        836.10        833.83        12.95 o
  -3  -5   2        425.47        418.30         7.29 o
  -2  -5   2         45.71         41.58         2.29 o
  -1  -5   2        326.03        345.85         7.38 o
   0  -5   2        753.35        749.23        11.16 o
   1  -5   2        770.84        726.50         9.20 o
   2  -5   2       1518.02       1573.54        26.98 o
   3  -5   2        231.90        231.22         5.47 o
   4  -5   2         35.77         41.54         2.08 o
   5  -5   2        221.07        207.79         5.10 o
   6  -5   2        602.04        599.01        11.50 o
   7  -5   2        187.97        183.47         4.74 o
   8  -5   2         71.66         64.06         4.75 o
   9  -5   2          5.38          2.70         1.96 o
  -8  -4   2         68.39         65.68         4.01 o
  -7  -4   2         10.97         10.13         2.56 o
  -6  -4   2        134.87        121.73         3.36 o
  -5  -4   2        993.80        965.13        14.66 o
  -4  -4   2        773.53        779.19        12.01 o
  -3  -4   2        359.59        381.84         6.58 o
  -2  -4   2        143.65        149.89         3.27 o
  -1  -4   2        493.80        504.93         9.76 o
   0  -4   2       1904.09       1904.31        22.44 o
   1  -4   2       2390.71       2408.02        30.43 o
   2  -4   2        311.64        323.14        11.55 o
   3  -4   2          4.46          2.82         0.74 o
   4  -4   2       1467.80       1494.87        25.33 o
   5  -4   2        594.67        605.21        11.26 o
   6  -4   2        453.21        475.48        22.30 o
   7  -4   2        168.01        160.34         5.12 o
   8  -4   2        101.84         99.54         5.31 o
   9  -4   2        187.88        183.43         7.73 o
  -8  -3   2         70.15         70.29         6.15 o
  -7  -3   2         74.16         76.61         8.15 o
  -6  -3   2        500.38        486.66         8.28 o
  -5  -3   2        770.47        765.78        11.78 o
  -4  -3   2        600.50        643.63        10.00 o
  -3  -3   2       1090.58       1195.02        17.01 o
  -2  -3   2        786.16        811.84        11.80 o
  -1  -3   2       1772.06       1750.17        23.88 o
   0  -3   2       2928.83       2825.28        32.65 o
   1  -3   2        758.41        767.38         9.31 o
   2  -3   2        238.10        223.15         4.76 o
   3  -3   2       1331.63       1322.68        22.27 o
   4  -3   2       4431.23       4426.71        71.51 o
   5  -3   2        944.10        940.09        11.31 o
   6  -3   2         57.72         70.68         3.25 o
   7  -3   2         26.63         26.78         1.35 o
   8  -3   2        423.73        425.24         8.85 o
   9  -3   2        802.82        881.31        23.74 o
  10  -3   2        103.13        104.84         6.24 o
  -9  -2   2         95.55        102.25         4.89 o
  -8  -2   2         97.29         83.93         4.21 o
  -7  -2   2        240.08        249.17         6.88 o
  -6  -2   2        902.17        901.48        13.50 o
  -5  -2   2        238.70        251.55         4.73 o
  -4  -2   2        588.77        653.14         9.91 o
  -3  -2   2       1461.02       1572.50        30.49 o
  -2  -2   2       1278.35       1141.20        15.94 o
  -1  -2   2       2029.43       1963.63        22.93 o
   0  -2   2         68.61         66.53         1.19 o
   1  -2   2       2347.70       2421.69        22.73 o
   2  -2   2       2667.76       2722.28        51.94 o
   3  -2   2       1246.29       1260.69        14.84 o
   4  -2   2       1761.92       1687.93        19.51 o
   5  -2   2        286.55        284.79         3.52 o
   6  -2   2        137.19        146.03         2.32 o
   7  -2   2        697.09        676.74         9.88 o
   8  -2   2        301.82        291.64         9.13 o
   9  -2   2        230.89        221.21         5.92 o
  10  -2   2         21.08         20.86         3.26 o
  -9  -1   2         30.10         34.21         2.99 o
  -8  -1   2        261.23        257.12         7.30 o
  -7  -1   2        124.80        131.23         4.66 o
  -6  -1   2        624.91        624.73        10.22 o
  -5  -1   2        483.08        490.36         7.18 o
  -4  -1   2          2.26          2.21         0.66 o
  -3  -1   2         92.71        115.07         2.07 o
  -2  -1   2       4834.97       4744.70        62.55 o
  -1  -1   2       7916.51       7389.21        89.84 o
   0  -1   2       1219.96       1252.49        11.94 o
   1  -1   2       1881.34       1849.62        17.36 o
   2  -1   2        291.75        290.09         3.00 o
   3  -1   2       1610.97       1565.78        14.75 o
   4  -1   2       1691.88       1752.59        16.55 o
   5  -1   2        163.45        170.76         2.09 o
   6  -1   2        233.16        232.13         3.25 o
   7  -1   2       1073.57       1091.05        12.99 o
   8  -1   2         23.50         23.06         1.77 o
   9  -1   2         44.88         42.03         4.38 o
  10  -1   2         57.11         58.29         4.84 o
  -9   0   2         22.36         18.62         2.37 o
  -8   0   2        259.40        265.42         7.34 o
  -7   0   2        196.79        216.89         6.12 o
  -6   0   2        604.05        650.68        12.97 o
  -5   0   2         28.50         22.25         2.27 o
  -4   0   2          9.11          5.44         1.26 o
  -3   0   2       4234.61       4135.60        47.03 o
  -2   0   2       2124.81       2134.87        22.50 o
  -1   0   2         28.28         23.25         0.65 o
   0   0   2         13.80          9.27         0.41 o
   1   0   2       9346.79       7957.23        80.61 o
   2   0   2          1.24         -0.17         0.17 o
   3   0   2       1450.21       1469.56        13.85 o
   4   0   2        128.79        128.27         1.59 o
   5   0   2         78.09         84.09         1.48 o
   6   0   2        493.33        479.19         6.06 o
   7   0   2        911.44        888.80        12.63 o
   8   0   2          0.29         -0.59         0.82 o
   9   0   2         11.75         12.79         1.60 o
  10   0   2         62.66         82.78         5.68 o
  -9   1   2         75.20         88.82         4.34 o
  -8   1   2        541.58        577.45        15.97 o
  -7   1   2        231.62        246.03         6.55 o
  -6   1   2          0.27          7.20         4.56 o
  -5   1   2        101.36        106.86         5.21 o
  -4   1   2       2729.04       2791.96        46.58 o
  -3   1   2         54.27         50.00         1.27 o
  -2   1   2        724.71        772.81         8.28 o
  -1   1   2       3193.65       3167.38        37.95 o
   0   1   2         52.40         49.50         1.48 o
   1   1   2       1343.02       1359.13        19.85 o
   2   1   2         54.52         75.19         1.42 o
   3   1   2        893.91        974.79         9.31 o
   4   1   2         69.70         58.10         0.99 o
   5   1   2        563.18        511.39         5.72 o
   6   1   2        479.13        495.70         6.31 o
   7   1   2        162.93        167.31         2.63 o
   8   1   2         74.40         69.74         2.93 o
   9   1   2         46.83         36.06         2.48 o
  10   1   2         84.20         88.64         6.15 o
  -9   2   2        283.40        305.21         8.20 o
  -8   2   2        139.58        124.58         5.07 o
  -7   2   2          0.35          0.91         1.02 o
  -6   2   2         20.96         18.67         3.35 o
  -5   2   2        558.41        555.62        10.93 o
  -4   2   2        676.52        699.05        12.90 o
  -3   2   2         50.17         31.88         0.77 o
  -2   2   2        156.24        163.27         2.37 o
  -1   2   2       2221.24       2258.99        33.22 o
   0   2   2         23.77         29.55         0.79 o
   1   2   2       8922.99       8100.15       126.01 o
   2   2   2        325.23        348.56         5.12 o
   3   2   2        377.41        437.79         4.88 o
   4   2   2       1785.25       1868.68        29.24 o
   5   2   2        644.39        609.99         6.81 o
   6   2   2        674.74        684.02         8.54 o
   7   2   2        148.80        150.92         2.54 o
   8   2   2         83.84         86.91         3.40 o
   9   2   2        124.05        124.59         4.36 o
  10   2   2        199.40        201.40         9.31 o
  -9   3   2         97.15        107.88         4.71 o
  -8   3   2         21.19         12.90         1.81 o
  -7   3   2          0.76          1.83         1.72 o
  -6   3   2        538.62        562.30        11.36 o
  -5   3   2        977.08        962.03        19.97 o
  -4   3   2        294.02        300.98         4.09 o
  -3   3   2         47.61         77.98         1.57 o
  -2   3   2        558.03        541.58         6.03 o
  -1   3   2       2320.34       2373.46        22.34 o
   0   3   2       6285.40       6159.47        57.08 o
   1   3   2        955.97        941.53        11.33 o
   2   3   2       2363.84       2463.51        34.43 o
   3   3   2        418.35        422.55         4.86 o
   4   3   2       1435.07       1455.97        17.28 o
   5   3   2        822.96        806.34        12.98 o
   6   3   2        359.16        372.80         6.12 o
   7   3   2          0.44          2.65         0.62 o
   8   3   2        168.35        180.65         5.18 o
   9   3   2        386.12        389.81         9.54 o
  10   3   2         89.73        106.33         7.17 o
  -9   4   2         21.66         24.08         2.50 o
  -8   4   2         15.66         11.95         1.85 o
  -7   4   2        196.25        195.53         6.19 o
  -6   4   2        564.41        579.32        11.65 o
  -5   4   2        448.32        408.88         8.72 o
  -4   4   2        310.40        307.76         4.25 o
  -3   4   2        320.44        329.07         5.02 o
  -2   4   2       4375.01       4452.04        91.69 o
  -1   4   2       2937.84       2996.28        30.79 o
   0   4   2        854.30        918.05        12.82 o
   1   4   2        189.44        213.62         3.21 o
   2   4   2        751.81        728.52         9.06 o
   3   4   2       2334.97       2357.26        27.56 o
   4   4   2       2557.75       2579.19        37.11 o
   5   4   2         15.45         11.94         1.14 o
   6   4   2         25.11         19.10         1.23 o
   7   4   2        211.04        217.75         4.39 o
   8   4   2        700.00        672.37        10.63 o
   9   4   2        274.48        265.73         7.23 o
  10   4   2          7.91          6.70         2.61 o
  -8   5   2        170.97        164.96         5.52 o
  -7   5   2        271.68        273.74         6.99 o
  -6   5   2        254.12        260.35         6.44 o
  -5   5   2        132.16        135.65         2.89 o
  -4   5   2        241.05        267.02         5.44 o
  -3   5   2        943.68        966.40        13.76 o
  -2   5   2        801.17        795.01        11.47 o
  -1   5   2        150.38        127.27         2.31 o
   0   5   2        574.14        604.00         8.97 o
   1   5   2         31.07         42.10         1.85 o
   2   5   2       1667.14       1678.59        23.09 o
   3   5   2       2479.22       2556.71        34.63 o
   4   5   2        155.15        151.29         3.28 o
   5   5   2         23.46         22.94         2.23 o
   6   5   2        380.96        395.84         6.86 o
   7   5   2        910.39        866.45        13.24 o
   8   5   2        343.21        348.69         6.51 o
   9   5   2         41.78         37.69         2.92 o
  -8   6   2        220.40        211.46         9.40 o
  -7   6   2        270.76        288.77         7.25 o
  -6   6   2         58.90         50.69         4.24 o
  -5   6   2          1.38          1.85         0.63 o
  -4   6   2        131.76        142.61         3.12 o
  -3   6   2       1303.51       1303.18        18.33 o
  -2   6   2        303.45        305.50         5.25 o
  -1   6   2        356.51        367.61         6.08 o
   0   6   2        528.92        552.61        10.37 o
   1   6   2        385.66        366.54         7.14 o
   2   6   2       1620.33       1687.95        23.52 o
   3   6   2        354.29        341.92         6.98 o
   4   6   2        101.69        104.08         2.80 o
   5   6   2        827.81        870.50        13.28 o
   6   6   2        499.62        501.35         8.59 o
   7   6   2        305.62        308.83         7.13 o
   8   6   2         24.13         32.22         2.98 o
  -7   7   2         87.37         82.78         5.77 o
  -6   7   2         62.56         57.54         4.84 o
  -5   7   2        106.85        116.76         4.37 o
  -4   7   2        116.64        116.91         3.87 o
  -3   7   2       1476.34       1461.04        20.59 o
  -2   7   2        137.73        133.80         4.19 o
  -1   7   2          6.66          7.70         0.96 o
   0   7   2        557.94        579.35        12.47 o
   1   7   2       1886.24       1847.98        25.78 o
   2   7   2        449.82        452.96         7.61 o
   3   7   2          5.05          2.78         0.76 o
   4   7   2        101.32        102.58         3.01 o
   5   7   2        576.82        596.94         9.95 o
   6   7   2        286.96        286.91         5.92 o
   7   7   2        115.71        107.35         3.48 o
   8   7   2          0.52          0.40         1.03 o
  -7   8   2          8.92          4.84         2.51 o
  -6   8   2        145.24        154.47         7.82 o
  -5   8   2        428.06        427.92         9.23 o
  -4   8   2        118.37        122.31         3.15 o
  -3   8   2        232.94        235.63         4.71 o
  -2   8   2         32.06         26.08         1.65 o
  -1   8   2        766.34        816.84        12.49 o
   0   8   2       1302.73       1313.24        19.04 o
   1   8   2         34.32         36.22         2.72 o
   2   8   2          7.96          8.50         1.15 o
   3   8   2        207.42        217.89         5.20 o
   4   8   2        200.93        186.09         4.50 o
   5   8   2        288.31        313.07         6.38 o
   6   8   2        221.44        210.09         5.54 o
   7   8   2         49.17         47.90         2.93 o
  -5   9   2        328.50        317.76        10.89 o
  -4   9   2        102.55        110.32         9.22 o
  -3   9   2        121.81        123.61         6.84 o
  -2   9   2         35.04         25.82         1.70 o
  -1   9   2        467.52        475.17         8.26 o
   0   9   2        148.93        149.97         3.82 o
   1   9   2        155.50        162.55         4.43 o
   2   9   2        403.36        406.34         7.81 o
   3   9   2         83.61         91.63         3.20 o
   4   9   2        242.88        237.45         5.46 o
   5   9   2        288.28        305.96         6.56 o
   6   9   2         42.38         38.58         2.46 o
  -5  10   2        178.60        171.70         6.42 o
  -4  10   2         38.95         33.48         2.73 o
  -3  10   2         40.86         37.79         2.88 o
  -2  10   2         78.84         74.43         3.73 o
  -1  10   2        346.95        368.98         8.88 o
   0  10   2        319.81        310.53         6.35 o
   1  10   2         73.08         70.04         2.89 o
   2  10   2         48.75         50.94         2.66 o
   3  10   2        262.93        256.88         7.90 o
   4  10   2        434.83        431.14        11.16 o
   5  10   2         35.96         33.44         2.31 o
  -3  11   2        241.88        249.40         7.29 o
  -2  11   2        283.55        308.90         8.32 o
  -1  11   2         77.47         73.03         6.56 o
   0  11   2         15.05         14.75         2.08 o
   1  11   2         31.24         28.03         3.07 o
   2  11   2        248.19        255.83         6.08 o
   3  11   2        307.17        303.83         6.85 o
  -1  -9   3         71.75         65.83         3.91 o
   0  -9   3         68.64         70.03         4.02 o
   1  -9   3         62.47         64.72         3.95 o
   2  -9   3         43.97         42.60         3.26 o
   3  -9   3         14.11         15.05         2.21 o
  -3  -8   3          4.95          5.67         1.34 o
  -2  -8   3         24.06         24.05         2.32 o
  -1  -8   3        128.39        129.98         4.92 o
   0  -8   3        169.57        167.10         5.54 o
   1  -8   3        230.27        216.08         6.32 o
   2  -8   3         14.71         22.00         4.24 o
   3  -8   3         42.41         46.96         3.09 o
   4  -8   3        603.30        604.26        12.85 o
   5  -8   3        154.34        158.06         5.31 o
   6  -8   3         31.81         28.00         3.40 o
  -4  -7   3         30.50         28.34         2.05 o
  -3  -7   3         22.71         15.92         1.57 o
  -2  -7   3        170.81        173.00         4.37 o
  -1  -7   3        719.45        689.78        26.16 o
   0  -7   3        597.78        576.34         9.64 o
   1  -7   3        150.30        150.34         4.88 o
   2  -7   3          2.52          4.44         1.25 o
   3  -7   3        270.29        261.82         6.84 o
   4  -7   3        586.85        592.34        12.28 o
   5  -7   3         89.79         96.72         3.96 o
   6  -7   3         71.08         68.73         3.38 o
   7  -7   3         34.20         29.84         3.40 o
  -6  -6   3        311.49        302.79         6.74 o
  -5  -6   3         82.68         73.70         3.03 o
  -4  -6   3         28.64         29.11         1.97 o
  -3  -6   3        171.24        164.96         4.16 o
  -2  -6   3       1012.87       1007.24        15.32 o
  -1  -6   3        765.02        779.32        12.16 o
   0  -6   3          2.47          3.27         0.94 o
   1  -6   3        114.63        119.92         3.02 o
   2  -6   3        430.38        422.20         9.19 o
   3  -6   3        515.11        512.74        10.61 o
   4  -6   3        112.81        111.60         3.86 o
   5  -6   3         78.49         82.98         3.38 o
   6  -6   3        178.35        173.81         5.02 o
   7  -6   3        151.17        139.28         7.26 o
   8  -6   3        201.10        190.23         8.47 o
  -6  -5   3        162.98        144.29         4.12 o
  -5  -5   3         54.38         55.42         3.53 o
  -4  -5   3        155.59        151.00         3.91 o
  -3  -5   3        640.49        621.55        10.19 o
  -2  -5   3        478.10        483.66         8.20 o
  -1  -5   3        175.35        192.29         4.06 o
   0  -5   3         78.09         79.99         2.65 o
   1  -5   3        984.44        969.60        13.47 o
   2  -5   3       1002.37        974.55        14.02 o
   3  -5   3        856.54        893.21        16.34 o
   4  -5   3         94.61         94.53         3.26 o
   5  -5   3        145.50        138.59         4.08 o
   6  -5   3        527.66        522.26        10.40 o
   7  -5   3        846.64        831.54        15.46 o
   8  -5   3        275.80        269.93         9.87 o
   9  -5   3          8.99          6.24         2.23 o
  -7  -4   3         98.39         96.69         4.74 o
  -6  -4   3          8.86          8.50         1.18 o
  -5  -4   3        226.88        242.21         5.20 o
  -4  -4   3        675.65        637.58        10.36 o
  -3  -4   3        891.04        865.58        13.15 o
  -2  -4   3        299.96        329.42         5.86 o
  -1  -4   3        351.04        359.51         6.13 o
   0  -4   3        593.59        592.00         9.08 o
   1  -4   3       1850.98       1832.29        21.64 o
   2  -4   3       1617.06       1654.26        22.65 o
   3  -4   3       1394.94       1430.96        35.10 o
   4  -4   3         98.55        112.10         3.34 o
   5  -4   3        248.32        248.50         5.64 o
   6  -4   3        787.95        778.85        14.20 o
   7  -4   3        650.90        634.20        11.95 o
   8  -4   3         25.12         17.97         2.70 o
   9  -4   3          2.31          2.61         1.77 o
  -8  -3   3        105.34        115.96         5.33 o
  -7  -3   3         10.77         15.07         2.14 o
  -6  -3   3         56.81         52.45         2.28 o
  -5  -3   3        681.97        671.70        10.77 o
  -4  -3   3        955.15        941.24        14.12 o
  -3  -3   3       1033.08       1084.96        15.80 o
  -2  -3   3          0.62          1.29         0.56 o
  -1  -3   3         94.31         84.86         2.18 o
   0  -3   3       2928.79       3017.14        34.99 o
   1  -3   3       2298.65       2331.72        27.13 o
   2  -3   3        242.72        212.41         2.96 o
   3  -3   3         15.15         10.85         1.86 o
   4  -3   3        265.35        268.90         5.68 o
   5  -3   3       1475.07       1437.20        24.31 o
   6  -3   3        274.76        290.14         7.47 o
   7  -3   3          4.58          3.61         1.07 o
   8  -3   3         40.90         40.60         3.35 o
   9  -3   3        380.90        367.70        11.73 o
  -8  -2   3         44.46         48.46         3.55 o
  -7  -2   3         62.94         53.83         3.42 o
  -6  -2   3        314.74        309.33         5.89 o
  -5  -2   3        293.12        305.32         5.69 o
  -4  -2   3        219.15        223.67         4.39 o
  -3  -2   3        533.16        611.52         9.41 o
  -2  -2   3        183.76        191.42         3.68 o
  -1  -2   3        812.62        742.59        10.81 o
   0  -2   3       1978.24       1983.47        23.20 o
   1  -2   3        155.68        197.92         2.89 o
   2  -2   3         72.90         62.88         1.17 o
   3  -2   3        273.59        281.50         5.60 o
   4  -2   3       1181.89       1137.14        13.38 o
   5  -2   3       1143.34       1156.64        13.72 o
   6  -2   3          4.61          5.62         0.52 o
   7  -2   3          0.83          2.87         0.57 o
   8  -2   3        220.89        214.44         7.36 o
   9  -2   3        504.80        473.20        13.78 o
  -8  -1   3         64.44         58.32         3.62 o
  -7  -1   3         42.08         46.28         6.01 o
  -6  -1   3        324.69        343.88         6.25 o
  -5  -1   3        394.43        409.53         9.44 o
  -4  -1   3        137.97        142.69         3.09 o
  -3  -1   3         64.95         77.29         2.07 o
  -2  -1   3        828.31        809.11        14.27 o
  -1  -1   3        807.98        844.15        11.96 o
   0  -1   3        622.45        579.72         6.53 o
   1  -1   3        994.81       1027.63        10.96 o
   2  -1   3       1659.80       1773.22        20.62 o
   3  -1   3        829.38        830.66        13.06 o
   4  -1   3        785.51        765.84         9.25 o
   5  -1   3        149.15        133.02         1.93 o
   6  -1   3         11.17         11.88         0.91 o
   7  -1   3        235.79        227.86         5.72 o
   8  -1   3        116.92        123.10         3.68 o
   9  -1   3        312.91        322.77         9.92 o
  10  -1   3         20.64         24.12         3.17 o
  -8   0   3         64.27         61.93         6.33 o
  -7   0   3         90.54         92.90         4.11 o
  -6   0   3       1008.31       1050.30        19.82 o
  -5   0   3         47.01         47.21         2.12 o
  -4   0   3        266.23        250.84         3.72 o
  -3   0   3        256.07        232.84         3.45 o
  -2   0   3       1349.34       1237.12        14.66 o
  -1   0   3        324.44        301.20         4.07 o
   0   0   3       1619.89       1703.16        16.19 o
   1   0   3       1746.65       1795.41        18.62 o
   2   0   3       1074.46       1147.96        10.97 o
   3   0   3       2178.42       2237.85        21.00 o
   4   0   3         94.93         84.48         1.19 o
   5   0   3         10.97          9.91         0.77 o
   6   0   3        482.33        488.91         6.15 o
   7   0   3       1036.35       1036.36        12.49 o
   8   0   3         38.90         36.63         1.37 o
   9   0   3         61.64         60.31         2.81 o
  10   0   3          1.18          4.56         1.96 o
  -9   1   3          4.99          2.05         1.71 o
  -8   1   3        164.74        166.22         5.86 o
  -7   1   3        199.83        208.90         6.16 o
  -6   1   3        217.13        217.13        14.43 o
  -5   1   3         43.02         40.42         2.34 o
  -4   1   3        253.73        228.43         3.33 o
  -3   1   3       1601.70       1554.56        23.87 o
  -2   1   3          2.60          1.96         0.31 o
  -1   1   3        684.10        723.31        10.54 o
   0   1   3       3108.63       3141.93        32.13 o
   1   1   3        118.28        119.07         1.48 o
   2   1   3       1852.26       1833.70        18.49 o
   3   1   3        537.61        506.30         6.33 o
   4   1   3        565.28        593.16         5.91 o
   5   1   3        622.24        668.40         7.30 o
   6   1   3        406.82        386.73         4.98 o
   7   1   3        625.11        617.74         7.80 o
   8   1   3         60.43         63.07         1.83 o
   9   1   3         58.96         58.32         4.24 o
  10   1   3         30.43         28.86         3.63 o
  -9   2   3         28.36         26.21         2.77 o
  -8   2   3        249.58        257.70         7.34 o
  -7   2   3        233.64        244.20         6.71 o
  -6   2   3         75.43         81.18         3.42 o
  -5   2   3        112.97        116.26         3.88 o
  -4   2   3        930.71        890.20        10.78 o
  -3   2   3       3051.95       3091.61        35.44 o
  -2   2   3         27.13         21.87         0.81 o
  -1   2   3        526.28        558.18         7.04 o
   0   2   3       3403.23       3273.03        30.55 o
   1   2   3       4078.60       3961.77        45.24 o
   2   2   3       1593.27       1646.71        15.74 o
   3   2   3        372.14        391.25         6.57 o
   4   2   3        159.75        169.06         2.16 o
   5   2   3        188.25        160.92         2.21 o
   6   2   3       1029.02       1021.69        17.11 o
   7   2   3        620.19        624.64         9.35 o
   8   2   3         45.93         49.20         1.70 o
   9   2   3         79.37         86.16         3.59 o
  10   2   3        174.66        179.05         8.66 o
  -9   3   3        290.94        313.21         8.72 o
  -8   3   3        174.94        178.90         5.92 o
  -7   3   3         13.91         18.21         2.00 o
  -6   3   3         68.89         67.40         3.19 o
  -5   3   3       1111.60       1129.52        20.51 o
  -4   3   3        621.30        610.41         8.71 o
  -3   3   3       1220.98       1272.71        15.08 o
  -2   3   3        233.41        228.91         7.06 o
  -1   3   3        436.65        428.20         5.99 o
   0   3   3          5.10          1.28         0.35 o
   1   3   3       3158.88       3189.91        34.75 o
   2   3   3       2609.08       2662.99        37.46 o
   3   3   3          2.14          7.75         0.93 o
   4   3   3        245.11        240.21         3.38 o
   5   3   3       1607.62       1626.05        19.26 o
   6   3   3       1258.42       1305.39        15.78 o
   7   3   3        105.28        108.76         2.96 o
   8   3   3        123.85        121.56         2.90 o
   9   3   3        220.95        214.81         9.40 o
  -8   4   3          8.49          8.81         1.81 o
  -7   4   3         30.35         23.34         2.20 o
  -6   4   3        274.97        310.62         7.50 o
  -5   4   3        863.04        841.61        12.31 o
  -4   4   3        231.73        206.25         3.15 o
  -3   4   3        377.81        394.80         5.30 o
  -2   4   3          0.84          1.36         0.61 o
  -1   4   3        332.17        316.74         5.11 o
   0   4   3       2873.88       2929.19        39.05 o
   1   4   3       2579.65       2766.63        32.26 o
   2   4   3         72.51         57.88         1.54 o
   3   4   3       1014.53        982.77        12.50 o
   4   4   3       2795.85       2928.69        34.00 o
   5   4   3        612.45        608.00         7.90 o
   6   4   3        303.80        309.66         5.42 o
   7   4   3         63.86         60.75         2.03 o
   8   4   3        231.18        222.47         5.16 o
  -8   5   3         13.49         12.79         2.75 o
  -7   5   3        198.96        200.78         5.98 o
  -6   5   3         94.87        108.22         4.00 o
  -5   5   3        622.88        582.63         9.01 o
  -4   5   3        207.72        200.51         3.82 o
  -3   5   3          0.20         -0.02         0.65 o
  -2   5   3       1297.24       1286.44        17.96 o
  -1   5   3       5189.02       4983.75        65.91 o
   0   5   3        833.21        825.82        11.87 o
   1   5   3        185.95        229.79         4.09 o
   2   5   3        530.97        501.83         7.73 o
   3   5   3       2913.30       2958.85        39.79 o
   4   5   3        856.22        868.88        16.21 o
   5   5   3        136.84        140.91         3.14 o
   6   5   3          8.24         11.53         1.09 o
   7   5   3         13.20         17.84         1.31 o
   8   5   3        593.41        575.27         9.52 o
   9   5   3        176.32        173.93         9.13 o
  10   5   3          8.06          3.82         2.98 o
  -8   6   3         66.49         71.35         4.02 o
  -7   6   3        363.98        359.27         8.74 o
  -6   6   3        157.59        165.19         6.19 o
  -5   6   3         84.39         77.64         2.26 o
  -4   6   3        133.29        133.58         3.03 o
  -3   6   3        514.02        524.61         8.23 o
  -2   6   3       1558.96       1607.66        22.33 o
  -1   6   3        196.93        197.66         3.84 o
   0   6   3         21.79         18.79         1.15 o
   1   6   3         81.38         73.27         2.67 o
   2   6   3        331.66        321.15         5.58 o
   3   6   3        704.69        669.71        10.27 o
   4   6   3        309.43        314.87         5.64 o
   5   6   3        105.99        104.27         2.84 o
   6   6   3          0.80          0.69         0.78 o
   7   6   3        467.46        461.92        10.82 o
   8   6   3        504.53        476.38         8.46 o
   9   6   3         13.35         16.57         3.82 o
  -7   7   3        450.27        482.88        16.02 o
  -6   7   3         51.64         49.25         2.90 o
  -5   7   3          0.35         -0.17         0.69 o
  -4   7   3        129.42        127.30         3.10 o
  -3   7   3        365.97        393.48         6.72 o
  -2   7   3        909.15        940.96        13.85 o
  -1   7   3          3.19          3.81         0.75 o
   0   7   3          4.18          5.60         0.83 o
   1   7   3        604.09        608.48        11.72 o
   2   7   3        988.57       1025.77        15.10 o
   3   7   3        420.64        424.42         7.25 o
   4   7   3          2.09          0.60         0.74 o
   5   7   3        386.29        395.54         7.13 o
   6   7   3        641.55        654.90        10.73 o
   7   7   3        526.02        526.02        10.29 o
   8   7   3         61.07         63.86         2.79 o
   9   7   3         12.58         14.80         3.72 o
  -7   8   3         75.60         75.42         6.24 o
  -6   8   3          7.55          4.93         2.33 o
  -5   8   3         88.68         93.60         2.85 o
  -4   8   3        445.15        458.21         7.79 o
  -3   8   3        277.74        265.84         5.19 o
  -2   8   3        121.37        123.25         4.75 o
  -1   8   3         21.31         20.59         1.43 o
   0   8   3       1019.70       1041.10        15.44 o
   1   8   3       1086.96       1121.67        16.57 o
   2   8   3        256.05        271.86         5.52 o
   3   8   3        154.94        151.81         3.77 o
   4   8   3         25.27         32.39         1.99 o
   5   8   3        844.31        842.07        13.99 o
   6   8   3        372.84        370.29         7.22 o
   7   8   3         79.42         77.79         3.10 o
   8   8   3         19.43         18.80         2.20 o
  -6   9   3         52.82         41.90         4.66 o
  -5   9   3        305.38        331.39        12.48 o
  -4   9   3        282.53        273.49         6.91 o
  -3   9   3         18.00         16.04         1.41 o
  -2   9   3        139.13        153.34         3.83 o
  -1   9   3        437.17        434.41         7.71 o
   0   9   3        467.90        462.40         8.12 o
   1   9   3        229.86        237.40         5.15 o
   2   9   3        278.03        278.98         7.58 o
   3   9   3        119.05        105.92         3.31 o
   4   9   3         41.17         46.76         2.42 o
   5   9   3        410.40        412.14         9.57 o
   6   9   3        101.19        107.84         3.65 o
   7   9   3         44.24         40.82         2.58 o
  -5  10   3        251.54        277.47        11.83 o
  -4  10   3        199.99        203.81        10.06 o
  -3  10   3         29.78         23.03         2.65 o
  -2  10   3         42.83         35.88         2.69 o
  -1  10   3        133.59        131.93         3.74 o
   0  10   3        438.37        437.38         8.03 o
   1  10   3        157.07        169.25         4.42 o
   2  10   3         21.79         18.47         1.66 o
   3  10   3         80.42         73.69         3.07 o
   4  10   3        272.72        284.16         6.28 o
   5  10   3        195.71        188.53         5.03 o
   6  10   3         25.77         21.19         1.98 o
  -3  11   3         37.43         42.06         3.22 o
  -2  11   3        106.20        107.65         4.62 o
  -1  11   3        112.28        116.28         4.76 o
   0  11   3        117.68        110.05         4.80 o
   1  11   3         15.87         16.04         1.76 o
   2  11   3         80.44         74.34         5.87 o
   3  11   3        184.45        176.33         4.93 o
   4  11   3        206.81        208.17         5.49 o
  -1  -8   4         55.91         52.52         3.53 o
   0  -8   4        307.52        303.95         8.20 o
   1  -8   4        225.07        230.05         6.89 o
   2  -8   4         35.59         44.23         3.19 o
   3  -8   4         16.12         16.34         2.19 o
   4  -8   4        148.72        151.43         7.91 o
   5  -8   4        176.13        169.55         5.81 o
  -3  -7   4         47.41         44.92         2.58 o
  -2  -7   4         16.04         12.70         1.49 o
  -1  -7   4        354.19        352.67         6.94 o
   0  -7   4        307.35        308.43         7.94 o
   1  -7   4         60.65         59.67         3.30 o
   2  -7   4         44.26         43.02         2.98 o
   3  -7   4         99.91        103.22         4.13 o
   4  -7   4        450.40        471.25        15.08 o
   5  -7   4        438.51        439.97        10.06 o
   6  -7   4         85.81         83.35         3.87 o
  -5  -6   4        193.29        205.62         5.56 o
  -4  -6   4         17.00         14.53         2.48 o
  -3  -6   4         44.64         47.63         2.51 o
  -2  -6   4        235.34        227.97         5.12 o
  -1  -6   4        411.29        390.31         7.20 o
   0  -6   4        586.57        573.22         9.46 o
   1  -6   4        420.11        423.57         7.32 o
   2  -6   4        207.50        211.38         5.83 o
   3  -6   4        290.92        298.40         7.35 o
   4  -6   4        564.31        557.24        11.56 o
   5  -6   4        349.39        365.09         8.43 o
   6  -6   4        120.27        111.89         4.11 o
   7  -6   4        110.41        108.59         4.09 o
   8  -6   4        108.32        108.57         6.52 o
  -5  -5   4         64.53         63.57         2.85 o
  -4  -5   4        119.45        106.03         3.40 o
  -3  -5   4        131.66        135.08         3.71 o
  -2  -5   4        575.32        573.00         9.62 o
  -1  -5   4       1273.03       1285.34        18.80 o
   0  -5   4        490.09        508.14         8.39 o
   1  -5   4         34.70         35.55         1.61 o
   2  -5   4        541.54        553.81        11.18 o
   3  -5   4        627.57        625.45        12.33 o
   4  -5   4        108.32        106.32         3.67 o
   5  -5   4        137.07        140.64         4.32 o
   6  -5   4        144.59        123.31         4.02 o
   7  -5   4        121.84        128.79         5.35 o
   8  -5   4        110.13        104.01         5.96 o
  -6  -4   4        159.05        155.70         5.95 o
  -5  -4   4        130.94        121.58         3.62 o
  -4  -4   4        154.58        153.55         4.92 o
  -3  -4   4        196.31        195.97         4.46 o
  -2  -4   4       1135.68       1148.97        21.95 o
  -1  -4   4        150.87        160.17         7.88 o
   0  -4   4         15.19         15.97         1.20 o
   1  -4   4        178.19        175.00         3.01 o
   2  -4   4        791.74        798.87         9.98 o
   3  -4   4        675.21        653.39        12.43 o
   4  -4   4        109.20        115.34         5.77 o
   5  -4   4          6.81          3.27         0.94 o
   6  -4   4         41.13         36.48         2.19 o
   7  -4   4        880.58        849.39        15.58 o
   8  -4   4        449.66        426.37         9.00 o
  -7  -3   4        130.55        124.97         5.40 o
  -6  -3   4          6.49          9.52         1.83 o
  -5  -3   4         18.00         18.31         1.49 o
  -4  -3   4        428.77        425.26         7.64 o
  -3  -3   4        663.18        672.77        12.41 o
  -2  -3   4         74.95         81.60         2.46 o
  -1  -3   4        120.40        126.85         2.96 o
   0  -3   4        485.76        490.77         7.76 o
   1  -3   4        888.03        915.32        11.37 o
   2  -3   4        700.25        678.20         8.51 o
   3  -3   4        607.84        613.82        11.42 o
   4  -3   4          0.25          0.26         0.65 o
   5  -3   4        217.45        218.93         6.10 o
   6  -3   4       1052.84       1033.47        18.13 o
   7  -3   4        331.91        339.81         7.13 o
   8  -3   4         30.00         36.61         2.75 o
  -7  -2   4         44.50         34.61         3.00 o
  -6  -2   4         10.08          5.51         1.60 o
  -5  -2   4        167.40        167.77         4.01 o
  -4  -2   4        734.53        731.46        11.45 o
  -3  -2   4        372.98        377.77         6.56 o
  -2  -2   4         27.05         32.83         1.51 o
  -1  -2   4         36.52         31.91         1.39 o
   0  -2   4        671.53        667.47         9.90 o
   1  -2   4       1155.11       1197.31        14.84 o
   2  -2   4        852.42        881.35        10.72 o
   3  -2   4          3.45          5.15         1.04 o
   4  -2   4        128.79        123.26         1.92 o
   5  -2   4       1679.81       1702.37        19.87 o
   6  -2   4        109.52        112.17         1.99 o
   7  -2   4        147.25        128.74         3.26 o
   8  -2   4        158.74        157.82         3.90 o
  -8  -1   4         23.41         23.98         3.82 o
  -7  -1   4         77.41         72.11         3.95 o
  -6  -1   4          0.57          0.72         1.21 o
  -5  -1   4        703.18        720.01        11.28 o
  -4  -1   4        390.48        402.50         6.88 o
  -3  -1   4          3.29          3.59         2.84 o
  -2  -1   4        226.01        222.32         4.20 o
  -1  -1   4        498.35        490.55         7.58 o
   0  -1   4        859.59        862.85        12.32 o
   1  -1   4        390.97        389.59         5.20 o
   2  -1   4         21.33          5.34         0.47 o
   3  -1   4         25.50         30.73         0.99 o
   4  -1   4        637.33        628.42         7.76 o
   5  -1   4       1185.47       1212.48        14.47 o
   6  -1   4        104.20         96.52         2.15 o
   7  -1   4         18.44         13.89         0.87 o
   8  -1   4        276.31        280.75         4.83 o
   9  -1   4        114.33        118.35         5.77 o
  -8   0   4          3.45          3.80         2.84 o
  -7   0   4         89.39         85.76         4.18 o
  -6   0   4        279.80        260.49         7.11 o
  -5   0   4        842.14        842.45        12.71 o
  -4   0   4         56.43         53.29         1.83 o
  -3   0   4         30.66         34.24         1.40 o
  -2   0   4       2209.45       2325.34        52.86 o
  -1   0   4       2307.04       2349.28        31.70 o
   0   0   4        816.09        780.86        11.16 o
   1   0   4        933.49       1006.40        10.87 o
   2   0   4        348.73        353.62         4.67 o
   3   0   4       3495.69       3548.42        38.98 o
   4   0   4       1499.96       1453.48        17.03 o
   5   0   4        344.92        319.06         3.85 o
   6   0   4        119.73        118.57         2.05 o
   7   0   4        149.69        139.93         2.44 o
   8   0   4        679.53        655.57        12.32 o
   9   0   4        165.36        160.90         7.17 o
  10   0   4        111.87        110.62         6.33 o
  -8   1   4         21.88         24.47         2.73 o
  -7   1   4        523.49        549.25        12.21 o
  -6   1   4        245.54        258.28         6.95 o
  -5   1   4        144.75        152.40         3.25 o
  -4   1   4        303.87        312.60         4.65 o
  -3   1   4        495.85        468.87         7.37 o
  -2   1   4        614.07        571.35         9.99 o
  -1   1   4       1749.09       1686.43        19.80 o
   0   1   4       1170.59       1192.39        14.28 o
   1   1   4        208.92        228.01         2.93 o
   2   1   4       3654.88       3805.32        57.90 o
   3   1   4       2004.94       2020.84        24.28 o
   4   1   4        100.63         63.85         2.07 o
   5   1   4        748.87        799.97        11.25 o
   6   1   4        316.11        339.93         4.56 o
   7   1   4        673.54        653.53         8.29 o
   8   1   4        776.95        757.96        11.22 o
   9   1   4         34.17         31.94         3.54 o
  10   1   4          0.16          1.02         1.96 o
  -8   2   4        182.40        190.22        12.94 o
  -7   2   4        374.09        378.24         9.32 o
  -6   2   4        132.67        131.29         4.64 o
  -5   2   4        116.09        117.51         2.63 o
  -4   2   4        195.21        192.06         3.87 o
  -3   2   4        419.04        394.26         5.35 o
  -2   2   4       1012.02        963.21        11.71 o
  -1   2   4        724.92        710.61         9.76 o
   0   2   4       1326.54       1419.48        24.02 o
   1   2   4       2280.01       2309.33        24.00 o
   2   2   4        661.63        674.34         8.35 o
   3   2   4        925.58        902.32        15.56 o
   4   2   4        517.90        543.73         9.96 o
   5   2   4       1232.71       1343.90        22.86 o
   6   2   4        262.98        250.99         3.52 o
   7   2   4       1002.05        999.44        12.25 o
   8   2   4        297.21        296.47         5.22 o
   9   2   4         14.48         15.46         2.79 o
  10   2   4         25.14         17.97         3.26 o
  -8   3   4        199.42        214.94         6.85 o
  -7   3   4        127.75        132.67         4.97 o
  -6   3   4         75.84         80.52         3.62 o
  -5   3   4         38.34         39.89         2.57 o
  -4   3   4        686.17        696.94         8.83 o
  -3   3   4       1499.07       1523.32        20.40 o
  -2   3   4        438.96        420.20         5.59 o
  -1   3   4        200.87        194.48         3.38 o
   0   3   4        346.49        336.76         4.61 o
   1   3   4       3090.60       3033.99        38.60 o
   2   3   4       2517.75       2475.24        28.60 o
   3   3   4       1170.03       1209.23        14.28 o
   4   3   4         15.29         18.74         1.30 o
   5   3   4        650.46        652.90        12.02 o
   6   3   4        607.93        577.41         7.38 o
   7   3   4        514.37        532.19         8.26 o
   8   3   4         32.95         43.75         1.71 o
   9   3   4         94.12         88.92         6.05 o
  10   3   4        164.58        146.37         8.29 o
  -8   4   4        156.18        167.41         5.96 o
  -7   4   4         12.68         12.15         1.84 o
  -6   4   4        107.76        106.44         7.22 o
  -5   4   4        363.79        372.00         6.28 o
  -4   4   4        830.77        809.25        10.15 o
  -3   4   4        542.21        566.49         7.40 o
  -2   4   4        359.83        355.12         5.79 o
  -1   4   4         95.57         80.80         2.07 o
   0   4   4         57.31         31.59         1.41 o
   1   4   4       4127.66       4321.02        49.62 o
   2   4   4        403.10        427.69         5.63 o
   3   4   4          7.20          9.93         0.99 o
   4   4   4         10.81          5.69         0.48 o
   5   4   4        760.93        764.85         9.57 o
   6   4   4        663.94        680.92         8.72 o
   7   4   4        134.06        124.43         2.90 o
   8   4   4          3.15          3.18         1.18 o
   9   4   4        304.08        308.11        12.20 o
  10   4   4        334.88        323.29        13.22 o
  -8   5   4         57.14         58.06         3.91 o
  -7   5   4          0.35         -0.81         1.28 o
  -6   5   4        128.31        136.88         6.84 o
  -5   5   4        516.82        531.56         8.48 o
  -4   5   4        529.11        533.78         8.42 o
  -3   5   4         40.65         42.42         2.05 o
  -2   5   4         21.35         26.91         1.76 o
  -1   5   4        254.02        257.67         9.17 o
   0   5   4        712.70        694.07        10.28 o
   1   5   4        257.97        300.83        12.31 o
   2   5   4        131.35        168.91         3.88 o
   3   5   4       1106.31       1128.12        13.77 o
   4   5   4       1613.83       1617.68        27.64 o
   5   5   4        366.06        361.83         5.16 o
   6   5   4        222.30        224.38         4.33 o
   7   5   4         26.30         31.25         1.60 o
   8   5   4        255.77        258.70        13.64 o
   9   5   4        466.53        451.59        16.20 o
  10   5   4        105.41        108.85         7.91 o
  -7   6   4         43.29         49.15         3.42 o
  -6   6   4        200.06        199.51         6.38 o
  -5   6   4        261.08        251.14         4.85 o
  -4   6   4        270.71        270.31         5.01 o
  -3   6   4          7.72          4.65         0.85 o
  -2   6   4        233.33        240.90         5.15 o
  -1   6   4       1638.26       1618.65        22.51 o
   0   6   4       1102.33       1058.35        15.20 o
   1   6   4        255.64        283.40         5.06 o
   2   6   4        142.39        143.00         3.14 o
   3   6   4        877.44        870.25        12.85 o
   4   6   4       1779.76       1774.78        24.73 o
   5   6   4        276.20        309.61         7.42 o
   6   6   4        114.85        119.53         3.07 o
   7   6   4         62.36         60.42         2.87 o
   8   6   4        318.17        320.74         7.85 o
   9   6   4        155.28        171.05         9.40 o
  -7   7   4        211.35        225.65         7.08 o
  -6   7   4        315.68        317.81         9.31 o
  -5   7   4         82.83         80.55         3.58 o
  -4   7   4          5.34          6.49         1.66 o
  -3   7   4         99.20         91.71         5.26 o
  -2   7   4       3294.45       3276.73        44.31 o
  -1   7   4        881.21        904.12        13.43 o
   0   7   4         11.95         11.55         1.05 o
   1   7   4        257.99        255.88         4.90 o
   2   7   4        399.31        373.92         7.30 o
   3   7   4        785.49        790.27        12.06 o
   4   7   4       1157.58       1165.65        22.59 o
   5   7   4          0.85          0.08         0.75 o
   6   7   4         68.51         70.07         2.56 o
   7   7   4        216.09        228.62         5.05 o
   8   7   4        295.59        298.14         7.76 o
   9   7   4         89.03         66.85         6.42 o
  -6   8   4        116.75        121.61         4.85 o
  -5   8   4          0.84         -1.11         1.11 o
  -4   8   4        193.11        179.27         4.08 o
  -3   8   4        775.36        793.25        15.14 o
  -2   8   4        634.99        655.54        11.38 o
  -1   8   4         59.38         49.24         2.13 o
   0   8   4        203.49        210.61         4.47 o
   1   8   4        805.00        784.82        12.14 o
   2   8   4        491.19        501.80         9.73 o
   3   8   4        313.75        325.26         6.15 o
   4   8   4         35.80         35.67         1.99 o
   5   8   4          7.07          5.98         1.18 o
   6   8   4        741.15        754.80        12.22 o
   7   8   4        403.30        374.44         7.27 o
   8   8   4         90.46         87.44         5.45 o
  -5   9   4        116.14        105.22         6.70 o
  -4   9   4        240.90        235.34         5.91 o
  -3   9   4          5.35          6.47         1.15 o
  -2   9   4        159.27        153.47         3.83 o
  -1   9   4        230.24        225.89         4.88 o
   0   9   4        125.41        131.21         3.54 o
   1   9   4        345.60        347.02         8.54 o
   2   9   4        504.36        512.79         8.88 o
   3   9   4         86.84         89.21         3.00 o
   4   9   4         17.70         17.54         1.59 o
   5   9   4        313.06        314.91         6.46 o
   6   9   4        439.49        477.44        32.82 o
   7   9   4        108.76        116.37         5.40 o
  -4  10   4        174.14        183.56         6.10 o
  -3  10   4         82.20         81.67         6.75 o
  -2  10   4         27.09         22.13         1.69 o
  -1  10   4          8.92          4.82         1.17 o
   0  10   4        277.77        292.35         6.08 o
   1  10   4        700.69        694.52        11.53 o
   2  10   4         27.32         28.49         2.13 o
   3  10   4         13.00         16.72         1.92 o
   4  10   4        102.68         91.92         3.39 o
   5  10   4        157.38        164.57         4.60 o
   6  10   4        104.49        110.06         3.92 o
  -3  11   4         24.24         20.36         2.28 o
  -2  11   4          6.71          5.65         1.65 o
  -1  11   4        145.86        139.96        10.71 o
   0  11   4        173.13        167.83         5.94 o
   1  11   4         58.13         61.72         2.91 o
   2  11   4          0.15         -1.03         1.03 o
   3  11   4         61.27         50.19         2.84 o
   4  11   4        119.09        117.66         4.06 o
  -2  -7   5         63.18         61.58         3.79 o
  -1  -7   5         35.18         29.10         2.61 o
   0  -7   5        480.29        471.44        13.45 o
   1  -7   5        376.47        357.69         8.99 o
   2  -7   5         83.64         89.99         5.31 o
   3  -7   5         39.80         38.76         2.94 o
   4  -7   5        172.15        167.09         5.69 o
   5  -7   5        248.60        248.20         7.12 o
  -3  -6   5         53.36         47.19         2.81 o
  -2  -6   5         47.99         41.79         2.42 o
  -1  -6   5        338.66        336.02         9.20 o
   0  -6   5        480.39        466.55        10.57 o
   1  -6   5         51.78         49.44         3.06 o
   2  -6   5         23.24         24.81         6.33 o
   3  -6   5         18.63         16.61         1.91 o
   4  -6   5        224.82        214.95        10.85 o
   5  -6   5        417.65        423.95        12.66 o
   6  -6   5        130.14        128.26         4.62 o
   7  -6   5          3.35          0.53         1.20 o
  -4  -5   5         21.50         27.14         2.05 o
  -3  -5   5         17.72         12.81         1.46 o
  -2  -5   5        117.46        114.98         4.43 o
  -1  -5   5        172.14        166.49         4.23 o
   0  -5   5        124.31        120.91         3.30 o
   1  -5   5        152.97        148.89         3.51 o
   2  -5   5        279.66        283.61         9.59 o
   3  -5   5         76.40         78.87         3.38 o
   4  -5   5        330.90        327.42         7.69 o
   5  -5   5        288.14        301.55         7.29 o
   6  -5   5        127.87        114.89         4.10 o
   7  -5   5         72.33         70.50         3.30 o
   8  -5   5        162.67        151.35         4.76 o
  -5  -4   5         83.48         82.26         3.22 o
  -4  -4   5         28.14         26.27         1.89 o
  -3  -4   5          4.75          3.25         0.97 o
  -2  -4   5        152.68        146.25         3.76 o
  -1  -4   5        746.01        762.41        11.93 o
   0  -4   5        504.17        499.63         8.32 o
   1  -4   5        126.43        126.15         3.03 o
   2  -4   5        127.54        130.15         2.97 o
   3  -4   5        443.90        442.65         9.31 o
   4  -4   5        658.96        649.88        12.63 o
   5  -4   5          0.15         -0.01         0.84 o
   6  -4   5         30.47         26.47         2.04 o
   7  -4   5        243.96        252.15         6.56 o
   8  -4   5        136.60        134.60         4.26 o
  -6  -3   5        114.73        112.58         6.94 o
  -5  -3   5         54.07         52.47         2.84 o
  -4  -3   5         58.70         54.92         2.45 o
  -3  -3   5        239.90        225.66         4.88 o
  -2  -3   5        911.60        922.49        14.84 o
  -1  -3   5        370.56        368.75         6.52 o
   0  -3   5         24.58         25.03         2.17 o
   1  -3   5         58.52         69.68         2.11 o
   2  -3   5        466.25        482.25         6.49 o
   3  -3   5        907.33        896.10        12.87 o
   4  -3   5         58.82         53.45         2.43 o
   5  -3   5        195.76        174.74         4.56 o
   6  -3   5        102.02         97.80         3.22 o
   7  -3   5        404.55        399.89         8.25 o
   8  -3   5        151.78        146.68         4.13 o
  -6  -2   5         72.98         66.71         3.88 o
  -5  -2   5          0.48          1.05         0.84 o
  -4  -2   5        317.06        312.34         6.10 o
  -3  -2   5        888.94        864.55        13.27 o
  -2  -2   5        121.78        127.70         4.84 o
  -1  -2   5         80.37         67.50         2.16 o
   0  -2   5          0.59          0.64         0.59 o
   1  -2   5       1888.18       1795.71        24.70 o
   2  -2   5        227.33        216.76         3.37 o
   3  -2   5        189.63        185.69         3.21 o
   4  -2   5        133.85        137.75         3.16 o
   5  -2   5        212.40        217.62         3.16 o
   6  -2   5        546.62        537.62         8.09 o
   7  -2   5        409.55        407.26         8.10 o
   8  -2   5        159.77        169.17         4.21 o
  -7  -1   5         71.44         62.64         4.05 o
  -6  -1   5         13.47          7.91         1.78 o
  -5  -1   5         36.95         33.68         1.87 o
  -4  -1   5        882.43        874.71        13.40 o
  -3  -1   5        376.17        374.99         6.58 o
  -2  -1   5        170.31        174.87         3.73 o
  -1  -1   5        177.81        170.16         3.53 o
   0  -1   5        104.83         96.09         3.51 o
   1  -1   5       3811.58       3668.88        48.91 o
   2  -1   5        545.63        607.52         7.78 o
   3  -1   5        404.05        418.95         6.39 o
   4  -1   5        431.78        463.15         6.93 o
   5  -1   5       1473.43       1454.52        23.64 o
   6  -1   5       1084.00       1092.40        13.20 o
   7  -1   5         57.66         60.86         3.82 o
   8  -1   5          1.60          1.77         0.64 o
  -7   0   5          4.24          2.53         1.67 o
  -6   0   5         94.29         87.23         4.21 o
  -5   0   5        833.02        826.96        13.35 o
  -4   0   5        325.54        318.32         5.83 o
  -3   0   5         40.03         37.64         1.65 o
  -2   0   5        598.51        627.32         9.67 o
  -1   0   5        847.34        879.72        16.03 o
   0   0   5       1444.28       1464.14        20.31 o
   1   0   5       3416.03       3357.59        44.81 o
   2   0   5        157.88        207.93         3.18 o
   3   0   5        532.01        564.92         6.44 o
   4   0   5       1723.59       1806.66        18.97 o
   5   0   5        741.02        734.59         9.06 o
   6   0   5        272.73        269.06         4.53 o
   7   0   5          9.80          8.43         0.78 o
   8   0   5         53.59         58.51         5.17 o
   9   0   5        205.35        188.74         7.54 o
  -7   1   5        117.83        114.85         5.04 o
  -6   1   5        449.91        473.45        10.99 o
  -5   1   5        337.87        354.62         6.57 o
  -4   1   5         66.22         67.41         3.05 o
  -3   1   5          0.74          2.73         0.64 o
  -2   1   5       1040.60       1056.13        15.20 o
  -1   1   5       2609.10       2643.10        35.68 o
   0   1   5        994.00        983.64        13.99 o
   1   1   5         15.32         32.32         1.07 o
   2   1   5          3.60          5.40         0.47 o
   3   1   5       1843.67       2024.54        23.57 o
   4   1   5       1120.42       1053.15        12.55 o
   5   1   5        265.70        230.93        15.08 o
   6   1   5        271.27        279.04         6.02 o
   7   1   5        143.21        142.91         2.82 o
   8   1   5        447.68        421.78         8.64 o
   9   1   5        318.94        295.54        10.61 o
  10   1   5        140.62        141.34         7.45 o
  -7   2   5        257.68        271.37         7.83 o
  -6   2   5        250.28        261.44         7.50 o
  -5   2   5        141.59        139.77         3.62 o
  -4   2   5        176.14        187.25         8.52 o
  -3   2   5        144.64        145.95         3.22 o
  -2   2   5       1295.54       1265.17        22.79 o
  -1   2   5        221.30        213.73         4.12 o
   0   2   5        480.72        489.77         9.11 o
   1   2   5        475.82        519.15         6.75 o
   2   2   5        483.55        473.87         7.70 o
   3   2   5        839.11        801.64         9.72 o
   4   2   5       1486.72       1462.20        24.72 o
   5   2   5         81.09         87.60         2.93 o
   6   2   5         48.85         45.78         2.08 o
   7   2   5        537.19        541.11        10.56 o
   8   2   5        911.46        869.81        20.11 o
   9   2   5         98.65         92.09         5.77 o
  10   2   5          1.27          0.28         1.86 o
  -7   3   5        222.40        241.39         8.38 o
  -6   3   5        186.18        199.15         6.56 o
  -5   3   5         75.11         72.41         3.52 o
  -4   3   5        248.37        258.33         4.84 o
  -3   3   5        130.63        121.89         2.85 o
  -2   3   5        546.09        506.68         7.94 o
  -1   3   5        123.61        119.14         2.67 o
   0   3   5        793.63        829.31        12.00 o
   1   3   5        446.52        403.09         6.32 o
   2   3   5       1650.36       1620.34        21.73 o
   3   3   5        239.73        225.66         3.20 o
   4   3   5         75.59         69.45         2.45 o
   5   3   5        183.07        200.70         4.81 o
   6   3   5        419.78        426.60         8.72 o
   7   3   5        775.02        787.36        20.95 o
   8   3   5        331.55        354.98         7.89 o
   9   3   5          3.86          5.55         1.20 o
  10   3   5          9.32          7.08         2.42 o
  -7   4   5         66.94         65.94         3.82 o
  -6   4   5        165.91        167.09         5.56 o
  -5   4   5         11.98         13.52         1.82 o
  -4   4   5        118.29        113.35         2.83 o
  -3   4   5        831.78        816.79        14.63 o
  -2   4   5       1157.07       1130.74        16.14 o
  -1   4   5         16.39         10.89         1.43 o
   0   4   5         19.58         14.47         1.33 o
   1   4   5       1308.90       1264.32        17.66 o
   2   4   5       2820.35       2800.15        32.51 o
   3   4   5        278.64        289.46         4.06 o
   4   4   5        111.16        120.20         1.97 o
   5   4   5        242.29        243.30         5.73 o
   6   4   5        820.53        831.05        27.75 o
   7   4   5        697.39        704.42        13.57 o
   8   4   5          0.95          1.61         0.96 o
   9   4   5         72.66         68.97         3.24 o
  10   4   5        240.43        243.77        10.89 o
  -7   5   5         27.41         37.64         2.97 o
  -6   5   5         46.95         46.96         3.19 o
  -5   5   5        129.27        128.87        10.61 o
  -4   5   5        887.38        894.50        13.38 o
  -3   5   5        813.18        828.74        12.39 o
  -2   5   5          2.90          2.87         0.68 o
  -1   5   5        449.45        446.29         7.19 o
   0   5   5       1683.73       1706.44        31.62 o
   1   5   5        599.15        576.67        10.88 o
   2   5   5       1131.69       1137.30        16.11 o
   3   5   5        525.96        516.95         9.55 o
   4   5   5        117.95        116.54         2.17 o
   5   5   5        704.47        687.94         8.80 o
   6   5   5        697.14        719.63        10.86 o
   7   5   5         32.78         34.50         2.62 o
   8   5   5         40.34         41.42         2.62 o
   9   5   5        477.58        458.76        10.20 o
  10   5   5        137.94        131.47         8.38 o
  -7   6   5          1.34         -0.09         2.51 o
  -6   6   5         89.44         86.42         6.24 o
  -5   6   5        349.20        368.34        10.75 o
  -4   6   5        498.11        502.93        12.02 o
  -3   6   5        509.37        504.26         8.23 o
  -2   6   5         14.22         15.71         1.16 o
  -1   6   5        980.93        966.85        14.14 o
   0   6   5        636.48        631.78         9.72 o
   1   6   5        334.22        340.49         5.86 o
   2   6   5        315.52        343.69         5.92 o
   3   6   5        143.17        131.32         3.51 o
   4   6   5       1059.54       1053.00        15.31 o
   5   6   5        837.65        832.69        13.80 o
   6   6   5        110.84        108.62         2.83 o
   7   6   5        121.77        119.70         7.19 o
   8   6   5        215.09        198.79         6.89 o
   9   6   5        191.40        184.10         5.76 o
  10   6   5        151.06        169.37         9.78 o
  -6   7   5        238.54        243.02        10.43 o
  -5   7   5        294.54        295.57         9.50 o
  -4   7   5         84.44         81.18         2.61 o
  -3   7   5         83.98         87.37         3.26 o
  -2   7   5          3.12          1.46         1.08 o
  -1   7   5       1478.21       1468.14        20.88 o
   0   7   5        856.76        896.30        13.39 o
   1   7   5         92.96        102.39         2.75 o
   2   7   5         22.06         17.60         1.32 o
   3   7   5        553.97        558.74         8.99 o
   4   7   5       1716.75       1668.88        23.58 o
   5   7   5        285.72        300.41         5.69 o
   6   7   5        135.63        127.24         3.39 o
   7   7   5         71.92         77.90         3.62 o
   8   7   5        108.38        115.69         4.66 o
   9   7   5        282.16        282.72         7.70 o
  -6   8   5        327.85        338.40         8.83 o
  -5   8   5          2.88          2.69         1.41 o
  -4   8   5         58.04         40.73         2.73 o
  -3   8   5        404.08        399.12         7.12 o
  -2   8   5        584.15        550.83         9.15 o
  -1   8   5        751.68        763.11        11.88 o
   0   8   5         36.35         38.68         1.92 o
   1   8   5        104.33         91.24         2.81 o
   2   8   5        402.46        390.41         6.99 o
   3   8   5        473.32        479.46         8.19 o
   4   8   5        380.99        412.97         7.37 o
   5   8   5         15.14         18.44         1.45 o
   6   8   5        106.35         89.76         3.03 o
   7   8   5         69.14         75.38         3.80 o
   8   8   5        144.53        143.86         5.21 o
  -5   9   5          0.27          0.68         2.56 o
  -4   9   5         62.97         48.09         4.55 o
  -3   9   5        329.86        315.48         7.34 o
  -2   9   5         97.22         91.08         3.02 o
  -1   9   5        201.09        209.90         4.72 o
   0   9   5         12.31         11.49         1.30 o
   1   9   5         50.81         49.35         2.36 o
   2   9   5        351.72        353.85         6.74 o
   3   9   5        154.59        166.41         4.16 o
   4   9   5         19.60         17.39         1.99 o
   5   9   5          3.61          2.52         1.09 o
   6   9   5         99.00        101.59         3.67 o
   7   9   5        234.95        250.90         9.22 o
  -4  10   5        117.04        117.53         7.12 o
  -3  10   5         95.30        102.10         3.59 o
  -2  10   5         24.98         23.25         1.75 o
  -1  10   5          2.21          1.07         1.00 o
   0  10   5          5.04          4.29         1.23 o
   1  10   5        273.32        251.73         8.02 o
   2  10   5        281.62        276.50         7.12 o
   3  10   5         18.63         15.57         1.57 o
   4  10   5          2.72         -0.87         1.00 o
   5  10   5         25.91         25.72         1.98 o
   6  10   5        348.94        342.32         7.22 o
  -3  11   5         31.66         30.33         3.77 o
  -2  11   5          0.91          0.50         1.36 o
  -1  11   5          8.50          7.45         1.41 o
   0  11   5        185.11        189.01         4.87 o
   1  11   5        300.99        315.30         6.67 o
   2  11   5         50.52         56.78         2.91 o
   3  11   5          3.83          5.25         1.32 o
   4  11   5         53.35         53.66         2.94 o
   5  11   5        281.46        286.78         6.63 o
   1  12   5         81.46         80.36         3.53 o
   1  -7   6        175.61        181.25         6.23 o
   2  -7   6        134.25        141.16         6.01 o
   3  -7   6        103.03         98.29         7.73 o
  -2  -6   6         60.17         66.94         3.12 o
  -1  -6   6         24.23         20.12         2.29 o
   0  -6   6        197.66        203.26         7.82 o
   1  -6   6        378.28        354.07         8.93 o
   2  -6   6         57.19         52.48         3.23 o
   3  -6   6         29.36         25.25         4.14 o
   4  -6   6         96.92         96.48         4.24 o
   5  -6   6        289.32        295.46         7.79 o
   6  -6   6        173.17        185.87         5.93 o
  -3  -5   6         98.92         94.21         3.49 o
  -2  -5   6          7.37          7.44         2.21 o
  -1  -5   6        206.30        210.16         4.96 o
   0  -5   6        482.82        478.59        14.44 o
   1  -5   6        165.68        172.19         5.48 o
   2  -5   6         29.44         26.69         2.29 o
   3  -5   6         22.19         19.61         2.00 o
   4  -5   6         25.80         28.98         2.29 o
   5  -5   6        285.17        292.36         7.36 o
   6  -5   6        152.97        158.71         5.12 o
   7  -5   6          2.46          2.26         1.54 o
  -4  -4   6         62.95         61.29         3.33 o
  -3  -4   6          1.84          2.00         1.01 o
  -2  -4   6         66.99         66.12         2.70 o
  -1  -4   6        314.80        307.35         6.15 o
   0  -4   6         59.88         59.34         2.39 o
   1  -4   6         82.08         91.95         2.73 o
   2  -4   6         52.83         50.14         1.92 o
   3  -4   6         14.53         16.74         1.74 o
   4  -4   6        298.04        306.33         7.34 o
   5  -4   6        371.44        364.97        10.34 o
   6  -4   6         24.68         32.18         2.34 o
   7  -4   6         58.63         59.65         3.05 o
   8  -4   6        153.43        136.13         6.05 o
  -5  -3   6        112.05        124.49         5.34 o
  -4  -3   6          2.29          1.24         1.01 o
  -3  -3   6         56.55         56.45         2.54 o
  -2  -3   6         36.77         35.77         3.03 o
  -1  -3   6        244.20        248.19         5.13 o
   0  -3   6        524.62        522.68         8.77 o
   1  -3   6         63.21         63.26         2.19 o
   2  -3   6        145.95        150.79         3.38 o
   3  -3   6       1267.66       1244.50        17.70 o
   4  -3   6        734.22        720.63        13.72 o
   5  -3   6          4.89          3.03         1.05 o
   6  -3   6         56.42         54.56         4.10 o
   7  -3   6        672.57        642.48        12.34 o
   8  -3   6        235.48        276.64         9.03 o
  -5  -2   6          7.72          4.50         1.67 o
  -4  -2   6         84.67         79.38         2.89 o
  -3  -2   6        281.74        277.80         5.71 o
  -2  -2   6        424.20        392.87         7.11 o
  -1  -2   6       1029.02       1039.04        15.46 o
   0  -2   6        219.97        211.83         4.34 o
   1  -2   6         38.74         45.28         1.78 o
   2  -2   6       1370.94       1363.16        19.24 o
   3  -2   6        754.72        757.45         9.66 o
   4  -2   6        166.59        159.91         3.19 o
   5  -2   6        103.50        101.07         2.34 o
   6  -2   6        127.91        134.37         4.70 o
   7  -2   6        158.77        172.57         5.77 o
   8  -2   6         91.20         86.87         4.38 o
  -6  -1   6        105.74         99.29         4.90 o
  -5  -1   6          1.14         -0.83         1.22 o
  -4  -1   6        292.95        287.24         5.85 o
  -3  -1   6       1113.60       1095.30        16.42 o
  -2  -1   6        767.16        758.77        15.38 o
  -1  -1   6          5.84          8.68         2.77 o
   0  -1   6         10.85         10.53         0.95 o
   1  -1   6        708.83        721.62        10.85 o
   2  -1   6       1392.14       1435.06        24.65 o
   3  -1   6         86.84         75.44         2.03 o
   4  -1   6        174.13        173.92         3.28 o
   5  -1   6         94.61        100.71         2.79 o
   6  -1   6        176.39        180.63         4.17 o
   7  -1   6        461.90        448.52         7.07 o
   8  -1   6        134.97        133.80         5.31 o
  -6   0   6         22.46         19.73         2.44 o
  -5   0   6         20.77         17.49         5.21 o
  -4   0   6        575.92        578.49         9.60 o
  -3   0   6        584.30        591.05        10.80 o
  -2   0   6          8.33          8.58         0.94 o
  -1   0   6          7.69          8.24         0.92 o
   0   0   6        607.29        644.66         9.92 o
   1   0   6        964.92        933.14        13.56 o
   2   0   6        491.02        484.80         7.60 o
   3   0   6        114.51        113.29         2.57 o
   4   0   6        266.45        281.58         4.08 o
   5   0   6        732.25        742.88         9.31 o
   6   0   6       1728.97       1702.48        23.05 o
   7   0   6        348.33        354.10         6.17 o
   8   0   6          5.09          4.28         1.02 o
   9   0   6        192.22        192.34         4.98 o
  -7   1   6          0.12         -1.06         1.64 o
  -6   1   6        110.36        107.35         4.84 o
  -5   1   6        251.79        242.75        11.50 o
  -4   1   6        365.13        368.17         6.66 o
  -3   1   6         44.56         48.23         3.23 o
  -2   1   6         20.48         24.41         1.48 o
  -1   1   6       1479.48       1506.72        21.20 o
   0   1   6        995.87       1011.23        14.63 o
   1   1   6        264.45        261.04         4.68 o
   2   1   6        470.58        459.62         7.20 o
   3   1   6        369.12        417.00         6.42 o
   4   1   6        753.01        769.09         9.52 o
   5   1   6        814.01        791.66        18.81 o
   6   1   6        634.88        647.19        12.14 o
   7   1   6          0.20          1.42         2.33 o
   8   1   6          0.66          0.05         1.16 o
   9   1   6        275.57        274.78         6.51 o
  10   1   6        226.89        236.41         9.59 o
  -7   2   6         65.11         62.18         4.18 o
  -6   2   6        290.99        303.69         8.36 o
  -5   2   6        350.21        351.93         9.08 o
  -4   2   6         72.95         73.07         2.92 o
  -3   2   6         30.40         32.60         1.68 o
  -2   2   6        124.01        122.01         3.18 o
  -1   2   6       1329.87       1305.82        18.55 o
   0   2   6       1470.75       1439.29        20.17 o
   1   2   6        242.30        236.90         4.33 o
   2   2   6         45.05         44.74         1.29 o
   3   2   6        158.48        141.78         2.36 o
   4   2   6       1483.33       1501.80        25.64 o
   5   2   6        197.26        203.32         5.45 o
   6   2   6         76.09         78.54         2.86 o
   7   2   6         26.85         27.98         2.28 o
   8   2   6        392.62        382.16         8.28 o
   9   2   6        338.50        310.96        11.87 o
  10   2   6         82.36         69.65         5.31 o
  -7   3   6        237.77        250.13         9.22 o
  -6   3   6        183.02        190.34         6.29 o
  -5   3   6        146.10        150.37         5.23 o
  -4   3   6         60.53         55.83         2.89 o
  -3   3   6        263.33        267.30         5.12 o
  -2   3   6        273.77        262.76         4.98 o
  -1   3   6       1043.69       1068.15        15.47 o
   0   3   6        432.15        434.23         7.08 o
   1   3   6         10.61          8.37         1.16 o
   2   3   6        478.93        490.88         6.52 o
   3   3   6        813.68        798.05         9.90 o
   4   3   6        991.33       1001.94        17.80 o
   5   3   6        199.82        176.89         4.60 o
   6   3   6        127.63        130.75         5.17 o
   7   3   6        276.43        270.62         6.45 o
   8   3   6       1060.47       1040.88        19.05 o
   9   3   6        184.85        177.78         5.10 o
  10   3   6         14.73         12.38         2.98 o
  -7   4   6        202.63        208.51         6.98 o
  -6   4   6        120.36        123.72         4.99 o
  -5   4   6        211.32        211.16         6.29 o
  -4   4   6         66.11         65.61         2.27 o
  -3   4   6        470.70        487.45         8.11 o
  -2   4   6       1021.59        979.07        14.40 o
  -1   4   6        204.07        192.80         6.00 o
   0   4   6         20.08         19.63         1.23 o
   1   4   6       1118.11       1064.49        15.24 o
   2   4   6       2766.00       2755.94        32.18 o
   3   4   6        959.80        919.01        11.35 o
   4   4   6        275.44        278.22         4.68 o
   5   4   6         20.47         23.71         1.84 o
   6   4   6        426.19        422.94         8.96 o
   7   4   6       1316.12       1312.03        23.41 o
   8   4   6        434.07        444.58         9.68 o
   9   4   6          0.48         -0.97         0.98 o
  10   4   6         57.95         53.26         5.31 o
  -6   5   6         48.51         48.49         3.42 o
  -5   5   6        100.89         98.85         4.25 o
  -4   5   6        131.96        130.54         4.39 o
  -3   5   6        738.57        716.25        11.15 o
  -2   5   6        484.04        475.73         8.88 o
  -1   5   6         67.51         62.81         2.10 o
   0   5   6        490.62        498.89         8.00 o
   1   5   6        926.88        892.34        13.11 o
   2   5   6       1764.58       1693.78        24.65 o
   3   5   6        545.18        550.12         7.28 o
   4   5   6          5.93          8.37         0.63 o
   5   5   6        704.88        711.99        13.64 o
   6   5   6       1082.80       1063.63        19.46 o
   7   5   6        276.11        266.59         6.69 o
   8   5   6          9.52         12.64         1.70 o
   9   5   6         79.05         86.99         3.85 o
  10   5   6        182.31        157.92         8.85 o
  -6   6   6          0.12         -1.32         1.32 o
  -5   6   6         72.84         73.98         4.47 o
  -4   6   6        446.39        424.36        12.92 o
  -3   6   6        498.51        502.16         8.36 o
  -2   6   6        107.21        107.45         2.90 o
  -1   6   6        244.87        252.74         4.90 o
   0   6   6        406.85        392.12         6.71 o
   1   6   6        328.21        300.65         5.41 o
   2   6   6       1002.57       1052.46        18.90 o
   3   6   6        420.80        450.80         7.38 o
   4   6   6        163.56        148.70         2.73 o
   5   6   6        884.80        871.12        12.97 o
   6   6   6         22.91         28.22         1.58 o
   7   6   6        150.74        157.54         7.87 o
   8   6   6        125.71        127.60         4.56 o
   9   6   6         45.91         44.89         3.03 o
  10   6   6        128.97        150.56         9.03 o
  -6   7   6          0.78         -0.82         1.61 o
  -5   7   6        301.89        299.29         8.06 o
  -4   7   6        445.51        437.34         7.77 o
  -3   7   6         44.32         44.52         2.17 o
  -2   7   6          6.05          4.23         0.92 o
  -1   7   6        333.77        324.09         5.98 o
   0   7   6        607.28        598.08         9.90 o
   1   7   6        371.56        382.98         6.68 o
   2   7   6         19.44         21.13         2.00 o
   3   7   6          0.30         -0.63         0.63 o
   4   7   6        211.72        203.58         4.27 o
   5   7   6        830.41        816.83        23.21 o
   6   7   6          4.87          5.95         0.91 o
   7   7   6         58.68         60.51         3.20 o
   8   7   6          9.00         11.08         1.69 o
   9   7   6         97.04        105.88         4.54 o
  -5   8   6        136.91        138.05         5.32 o
  -4   8   6          0.25          1.70         0.94 o
  -3   8   6         33.11         29.64         1.78 o
  -2   8   6         94.10        104.31         3.11 o
  -1   8   6        183.31        185.07         4.20 o
   0   8   6        212.90        225.56         4.76 o
   1   8   6          1.16          1.19         0.76 o
   2   8   6          8.75          5.44         0.92 o
   3   8   6        169.11        152.67         3.75 o
   4   8   6        312.85        312.68         5.98 o
   5   8   6        288.73        280.17         5.60 o
   6   8   6          1.55          2.10         1.09 o
   7   8   6         36.11         33.70         2.73 o
   8   8   6         76.47         72.17        12.06 o
  -5   9   6         22.94         22.40         2.43 o
  -4   9   6          3.51          3.57         1.55 o
  -3   9   6          2.21          3.09         1.41 o
  -2   9   6         40.49         38.46         2.12 o
  -1   9   6        402.77        402.54         7.39 o
   0   9   6        121.44        122.68         4.82 o
   1   9   6          1.60          0.12         0.81 o
   2   9   6        201.31        183.88         4.37 o
   3   9   6        163.06        163.83         4.07 o
   4   9   6        117.26        127.33         3.60 o
   5   9   6        182.03        178.45         4.55 o
   6   9   6         12.03         10.23         1.81 o
   7   9   6         46.74         44.09         3.40 o
   8   9   6        180.79        196.00         6.44 o
  -4  10   6          0.06          2.56         1.65 o
  -3  10   6         68.12         63.47         3.11 o
  -2  10   6        450.64        429.94         9.64 o
  -1  10   6        126.30        128.33         3.81 o
   0  10   6          3.34          5.94         1.23 o
   1  10   6         29.82         30.50         2.02 o
   2  10   6        362.95        353.01         6.98 o
   3  10   6        227.14        243.14         7.49 o
   4  10   6        105.52        113.16         3.92 o
   5  10   6          5.53          3.20         1.27 o
   6  10   6         29.27         36.97         3.04 o
   7  10   6        297.25        312.49         8.71 o
  -2  11   6         53.03         64.17         3.04 o
  -1  11   6          0.13          0.60         1.26 o
   0  11   6         64.37         60.00         2.94 o
   1  11   6        172.47        188.81         6.32 o
   2  11   6        430.72        443.46         8.50 o
   3  11   6         56.30         56.12         2.91 o
   4  11   6          1.19         -1.08         1.08 o
   5  11   6         26.03         24.19         2.13 o
   1  12   6        314.85        341.52         7.38 o
   1  -6   7        136.93        146.16         7.82 o
   2  -6   7        141.06        148.42         5.48 o
   3  -6   7         96.30        106.33         5.35 o
   4  -6   7          6.66          8.34         3.40 o
  -1  -5   7         34.72         32.82         2.29 o
   0  -5   7        120.99        122.51         7.03 o
   1  -5   7        205.49        203.94         6.40 o
   2  -5   7        132.01        129.36         4.89 o
   3  -5   7         15.04         14.43         1.96 o
   4  -5   7         12.92         14.10         2.47 o
   5  -5   7        372.45        375.77         9.08 o
   6  -5   7        290.55        312.57         9.36 o
  -3  -4   7         64.88         75.67         5.25 o
  -2  -4   7         47.74         46.48         2.54 o
  -1  -4   7         55.73         48.31         2.53 o
   0  -4   7        387.22        396.62         7.50 o
   1  -4   7        508.21        503.73         8.74 o
   2  -4   7        179.14        165.07         5.25 o
   3  -4   7          5.91          5.96         1.41 o
   4  -4   7         73.34         74.78         3.49 o
   5  -4   7        472.74        464.59        10.17 o
   6  -4   7        157.28        173.36         5.29 o
   7  -4   7         17.20         15.64         2.51 o
   8  -4   7         15.45         17.23         2.79 o
  -4  -3   7        131.01        131.08         4.12 o
  -3  -3   7         12.63         11.88         1.47 o
  -2  -3   7         64.85         59.08         2.67 o
  -1  -3   7        398.28        408.49         7.61 o
   0  -3   7        679.44        682.53        11.08 o
   1  -3   7         23.80         25.64         1.74 o
   2  -3   7         10.59         10.03         1.08 o
   3  -3   7        192.20        203.98         4.29 o
   4  -3   7        351.05        360.48         8.16 o
   5  -3   7        174.42        185.78         9.26 o
   6  -3   7         14.97         15.22         1.68 o
   7  -3   7         71.28         65.92         4.38 o
   8  -3   7        235.14        234.36         8.47 o
  -4  -2   7         13.60         10.82         1.67 o
  -3  -2   7         73.34         67.44         2.84 o
  -2  -2   7        146.33        145.86         3.92 o
  -1  -2   7        140.65        133.95         3.57 o
   0  -2   7        169.57        188.18        11.81 o
   1  -2   7          1.34          2.44         0.78 o
   2  -2   7        420.61        410.15         7.00 o
   3  -2   7        582.07        615.16        10.44 o
   4  -2   7        447.39        435.35         7.13 o
   5  -2   7        117.20        108.51         3.59 o
   6  -2   7         18.04         14.52         1.48 o
   7  -2   7        351.76        356.90        11.08 o
   8  -2   7        590.04        580.56        16.11 o
   9  -2   7         77.78         79.61         4.56 o
  -5  -1   7         32.99         32.25         4.38 o
  -4  -1   7         19.79         17.54         1.58 o
  -3  -1   7        161.11        161.52         4.15 o
  -2  -1   7        228.26        231.15         5.02 o
  -1  -1   7        435.28        453.29         7.88 o
   0  -1   7        281.79        272.43         5.31 o
   1  -1   7         51.82         57.19         2.11 o
   2  -1   7       1144.72       1119.71        16.19 o
   3  -1   7        531.17        527.57         8.38 o
   4  -1   7        397.83        387.45         7.72 o
   5  -1   7        246.62        240.59         4.41 o
   6  -1   7         93.31         86.35         2.29 o
   7  -1   7        225.54        231.29         7.91 o
   8  -1   7        238.96        250.57         8.47 o
   9  -1   7         49.15         47.49         3.54 o
  -5   0   7         30.77         29.56         2.76 o
  -4   0   7         31.22         29.59         2.96 o
  -3   0   7        804.66        778.17        12.40 o
  -2   0   7       1141.17       1187.11        23.54 o
  -1   0   7         79.16         77.76         2.54 o
   0   0   7          1.59          1.73         1.26 o
   1   0   7        400.55        438.27         7.61 o
   2   0   7       1425.23       1428.41        20.16 o
   3   0   7         77.56         65.39         2.07 o
   4   0   7         85.36         87.15         2.32 o
   5   0   7        206.87        224.13         4.17 o
   6   0   7         50.11         56.38         1.81 o
   7   0   7        190.11        179.97         4.77 o
   8   0   7        121.69        117.61         3.85 o
   9   0   7         25.17         25.14         2.61 o
  -6   1   7         20.71         22.42         2.76 o
  -5   1   7         53.37         53.98         3.61 o
  -4   1   7        363.76        345.59         8.37 o
  -3   1   7        669.02        661.89        10.73 o
  -2   1   7          7.98          7.42         1.24 o
  -1   1   7         46.88         44.29         1.98 o
   0   1   7        337.58        345.13         6.97 o
   1   1   7        267.98        237.95         4.60 o
   2   1   7        414.14        407.82         6.77 o
   3   1   7        183.03        173.56         3.53 o
   4   1   7         10.61         17.74         0.92 o
   5   1   7        314.66        345.88         6.13 o
   6   1   7        868.09        864.12        15.83 o
   7   1   7        716.42        684.07        13.03 o
   8   1   7          5.14          8.24         1.31 o
   9   1   7         63.60         61.54         3.02 o
  -6   2   7         31.04         26.30         2.89 o
  -5   2   7        285.25        272.69         7.83 o
  -4   2   7        281.56        284.69         5.70 o
  -3   2   7         29.02         22.50         2.10 o
  -2   2   7         24.64         26.51         1.65 o
  -1   2   7        790.75        803.51        12.29 o
   0   2   7        641.19        634.79         9.94 o
   1   2   7        844.88        844.03        12.58 o
   2   2   7        313.26        342.56         5.86 o
   3   2   7        182.31        183.65         3.05 o
   4   2   7        570.98        562.60         7.30 o
   5   2   7       2083.96       2080.46        35.15 o
   6   2   7        747.25        749.71        14.12 o
   7   2   7         90.03         88.17         4.52 o
   8   2   7         27.54         28.14         2.23 o
   9   2   7        294.08        282.19         6.95 o
  10   2   7        170.67        175.42         8.29 o
  -6   3   7        168.56        170.63         6.29 o
  -5   3   7        291.07        317.74         8.56 o
  -4   3   7        218.77        212.12         4.64 o
  -3   3   7         86.94         86.21         4.23 o
  -2   3   7         53.12         50.07         2.15 o
  -1   3   7        920.80        905.29        13.58 o
   0   3   7       1720.87       1738.79        24.34 o
   1   3   7       1308.63       1353.77        19.22 o
   2   3   7          8.20          6.95         0.83 o
   3   3   7        450.14        469.63         6.34 o
   4   3   7       1283.73       1280.12        17.97 o
   5   3   7       1011.08        995.90        18.10 o
   6   3   7         20.40         22.71         4.33 o
   7   3   7         22.21         22.00         3.12 o
   8   3   7        316.26        329.41         7.75 o
   9   3   7        286.34        274.22         6.93 o
  10   3   7         56.42         58.10         5.03 o
  -6   4   7        223.56        253.74         7.77 o
  -5   4   7        225.52        219.50         6.78 o
  -4   4   7         35.80         34.75         1.90 o
  -3   4   7         19.23         21.81         1.49 o
  -2   4   7        684.25        666.00        10.59 o
  -1   4   7       1055.21       1033.59        15.27 o
   0   4   7        309.45        313.46         6.81 o
   1   4   7        243.65        268.76         5.02 o
   2   4   7         21.04         19.29         1.30 o
   3   4   7        990.37       1008.74        12.54 o
   4   4   7       1074.50       1044.52        14.96 o
   5   4   7         39.17         43.80         2.39 o
   6   4   7          1.46          0.17         0.98 o
   7   4   7        385.43        391.74        10.43 o
   8   4   7        622.96        619.43        12.65 o
   9   4   7        171.94        150.66         5.96 o
  10   4   7         24.90         18.90         3.35 o
  -6   5   7        109.47        114.50         5.13 o
  -5   5   7         36.87         28.89         2.63 o
  -4   5   7         35.07         32.81         1.90 o
  -3   5   7        326.19        315.47         6.25 o
  -2   5   7        930.79        959.89        14.43 o
  -1   5   7          1.00          0.30         0.68 o
   0   5   7          1.77         -0.48         0.57 o
   1   5   7        311.80        333.16         6.34 o
   2   5   7        934.53        917.45        13.59 o
   3   5   7       1457.43       1438.71        17.47 o
   4   5   7          0.55          1.04         0.91 o
   5   5   7         29.28         24.07         3.07 o
   6   5   7        758.70        726.15        14.20 o
   7   5   7        393.85        378.50         8.71 o
   8   5   7        165.47        164.23         5.20 o
   9   5   7         51.22         51.57         3.18 o
  10   5   7         14.04         12.38         3.45 o
  -6   6   7         19.98         17.89         2.51 o
  -5   6   7         29.16         24.84         2.89 o
  -4   6   7        112.65        109.14         4.57 o
  -3   6   7         88.74         87.67         2.86 o
  -2   6   7        369.97        373.75         6.78 o
  -1   6   7          1.22         -0.72         0.72 o
   0   6   7         93.59         89.89         3.43 o
   1   6   7        277.05        276.30         5.24 o
   2   6   7        422.35        411.99         8.57 o
   3   6   7        156.42        146.16         4.14 o
   4   6   7         13.43         15.06         1.28 o
   5   6   7        119.31        123.33         3.04 o
   6   6   7        197.43        199.02         5.66 o
   7   6   7        108.02        106.95         4.13 o
   8   6   7        125.40        128.84         4.67 o
   9   6   7          0.19         -0.26         1.20 o
  10   6   7         28.64         23.28         4.19 o
  -5   7   7          9.86          8.71         1.98 o
  -4   7   7        221.96        228.85         6.78 o
  -3   7   7         89.53         85.06         2.88 o
  -2   7   7        181.59        183.50         4.27 o
  -1   7   7         49.06         41.11         2.01 o
   0   7   7        207.20        201.08         4.36 o
   1   7   7        275.21        264.47         5.20 o
   2   7   7         52.26         54.40         3.11 o
   3   7   7         53.31         57.91         2.86 o
   4   7   7        118.20        108.74         2.93 o
   5   7   7        130.43        128.39         3.19 o
   6   7   7        207.77        197.77         5.85 o
   7   7   7         69.16         67.38         5.31 o
   8   7   7          0.35          1.11         1.14 o
   9   7   7         13.01          9.37         1.83 o
  -5   8   7        140.32        143.57         5.68 o
  -4   8   7        106.12        102.34         4.64 o
  -3   8   7          5.45          4.94         1.08 o
  -2   8   7        115.00        116.70         4.44 o
  -1   8   7         11.13         12.04         1.28 o
   0   8   7        522.42        507.21         8.67 o
   1   8   7        198.00        209.43         4.57 o
   2   8   7          0.13          1.96         0.80 o
   3   8   7         60.48         50.28         2.77 o
   4   8   7        184.86        177.72         4.14 o
   5   8   7        313.39        322.66         7.40 o
   6   8   7         92.40         92.78         4.02 o
   7   8   7          3.73          4.89         2.79 o
   8   8   7         25.41         25.19         2.46 o
  -4   9   7         29.38         21.94         2.46 o
  -3   9   7         40.99         33.26         3.86 o
  -2   9   7        112.10        113.25         3.50 o
  -1   9   7        108.96        124.56         3.60 o
   0   9   7        315.36        318.25         6.31 o
   1   9   7        118.25        115.99         3.42 o
   2   9   7         14.95         14.60         1.42 o
   3   9   7         68.68         67.57         2.62 o
   4   9   7        163.73        174.28         4.28 o
   5   9   7        413.95        418.62         7.75 o
   6   9   7         75.48         69.77         6.10 o
   7   9   7         16.78         14.55         2.70 o
   8   9   7        116.80        117.59         5.14 o
  -3  10   7          3.66          4.62         1.27 o
  -2  10   7         99.57        100.11         3.51 o
  -1  10   7        345.23        346.43         6.88 o
   0  10   7        166.17        170.93         4.46 o
   1  10   7         42.51         38.75         2.96 o
   2  10   7         38.27         38.58         3.66 o
   3  10   7        352.97        360.90         7.16 o
   4  10   7        382.57        369.16         7.32 o
   5  10   7        100.53        107.75         8.80 o
   6  10   7         24.85         25.06         3.72 o
   7  10   7        147.99        148.93         5.79 o
  -1  11   7        232.95        260.52         7.14 o
   0  11   7         16.47         11.32         1.59 o
   1  11   7         61.17         58.18         2.97 o
   2  11   7        328.27        334.56         7.06 o
   3  11   7        394.02        403.45         8.02 o
   4  11   7         73.00         78.30         3.34 o
   5  11   7          9.88         12.79         2.47 o
   2  -5   8        231.06        256.56         8.71 o
   3  -5   8        157.19        166.46        13.32 o
   4  -5   8         32.10         28.75         2.68 o
  -1  -4   8         29.48         25.93         2.89 o
   0  -4   8         40.47         34.50         2.89 o
   1  -4   8        402.26        397.44         9.72 o
   2  -4   8        294.48        296.19        13.73 o
   3  -4   8          0.65         -0.02         1.44 o
   4  -4   8          0.08          0.17         1.96 o
   5  -4   8        204.33        204.15         6.56 o
   6  -4   8        489.48        487.07        16.06 o
  -2  -3   8         45.90         43.01         3.03 o
  -1  -3   8         10.96         12.34         1.48 o
   0  -3   8        358.87        406.35        27.06 o
   1  -3   8        643.04        612.90        10.31 o
   2  -3   8          9.21         11.89         1.72 o
   3  -3   8         54.11         48.64         2.93 o
   4  -3   8        256.44        247.20         6.55 o
   5  -3   8        325.71        323.41         7.83 o
   6  -3   8        244.58        241.18         6.48 o
   7  -3   8         22.43         16.95         2.70 o
   8  -3   8         18.90         15.18         2.70 o
  -3  -2   8         21.00         23.28         1.94 o
  -2  -2   8         14.63         12.13         1.49 o
  -1  -2   8        374.63        375.59         7.27 o
   0  -2   8        665.24        671.26        11.05 o
   1  -2   8        123.22        126.71         3.49 o
   2  -2   8         11.47         13.42         1.27 o
   3  -2   8        495.12        474.45         8.00 o
   4  -2   8        188.94        197.48         5.50 o
   5  -2   8        101.79         98.37         3.65 o
   6  -2   8         47.67         44.57         2.70 o
   7  -2   8         36.86         39.48         3.72 o
   8  -2   8        230.24        242.74         8.94 o
  -4  -1   8         49.66         39.22         2.45 o
  -3  -1   8         20.98         17.31         1.65 o
  -2  -1   8        360.21        346.74         6.90 o
  -1  -1   8        262.02        262.60         5.56 o
   0  -1   8         44.29         47.45         2.24 o
   1  -1   8         73.28         72.42         2.52 o
   2  -1   8         25.76         31.36         1.78 o
   3  -1   8        409.65        448.47         7.59 o
   4  -1   8        371.37        391.39         6.72 o
   5  -1   8        179.93        179.15         3.81 o
   6  -1   8          3.99          5.59         1.68 o
   7  -1   8         92.58         98.61         5.12 o
   8  -1   8        455.02        473.10        14.06 o
   9  -1   8        159.78        152.80         6.61 o
  -4   0   8          3.52          1.46         1.09 o
  -3   0   8        190.62        195.67         4.78 o
  -2   0   8        364.99        349.56         6.83 o
  -1   0   8         17.65         18.08         1.50 o
   0   0   8         88.30         90.16         2.93 o
   1   0   8        249.99        254.37         6.31 o
   2   0   8        292.10        319.14         5.93 o
   3   0   8        941.08        941.04        14.01 o
   4   0   8        354.12        341.70         6.05 o
   5   0   8        174.59        172.38         3.66 o
   6   0   8        165.68        167.31         4.61 o
   7   0   8        343.03        341.92         7.83 o
   9   0   8         86.51         76.26         4.56 o
  -5   1   8         10.27         11.50         2.20 o
  -4   1   8         51.22         52.94         3.64 o
  -3   1   8        253.12        249.21         6.55 o
  -2   1   8        671.07        664.70        10.94 o
  -1   1   8        330.43        344.26         8.29 o
   0   1   8        217.64        234.69         6.99 o
   1   1   8        221.19        239.00         4.87 o
   2   1   8        855.82        846.33        12.81 o
   3   1   8        826.05        823.27        12.43 o
   4   1   8        142.16        135.17         3.14 o
   5   1   8        235.70        246.69         4.60 o
   6   1   8        344.97        353.37         7.83 o
   7   1   8        316.77        307.18         7.14 o
   8   1   8         39.94         36.85         2.50 o
   9   1   8          0.68          1.40         1.58 o
  -5   2   8         52.62         45.08         8.99 o
  -4   2   8        192.95        198.00         9.13 o
  -3   2   8        448.26        447.46         8.53 o
  -2   2   8        524.03        539.20         9.90 o
  -1   2   8         26.16         21.44         1.56 o
   0   2   8        234.55        240.16         4.95 o
   1   2   8        517.00        506.59         8.40 o
   2   2   8        527.85        519.87         9.96 o
   3   2   8        192.32        178.75         4.05 o
   4   2   8         46.50         50.44         1.48 o
   5   2   8        128.09        136.96         3.14 o
   6   2   8        413.95        414.53         8.92 o
   7   2   8        360.83        353.10        10.43 o
   8   2   8         10.80          9.19         1.51 o
   9   2   8         52.69         48.30         4.33 o
  -5   3   8         71.11         70.44         4.84 o
  -4   3   8        402.09        408.56        10.10 o
  -3   3   8         98.04         97.97         3.12 o
  -2   3   8          4.52          2.76         0.92 o
  -1   3   8         80.01         80.65         2.72 o
   0   3   8        905.32        904.68        13.77 o
   1   3   8        374.95        365.03        12.11 o
   2   3   8        170.97        180.57         3.90 o
   3   3   8          8.37          9.40         0.94 o
   4   3   8         85.71         85.25         2.35 o
   5   3   8        980.90        998.15        18.33 o
   6   3   8        780.78        769.86        15.92 o
   7   3   8        129.55        136.37         4.50 o
   8   3   8         34.83         27.81         2.25 o
   9   3   8        176.88        165.09         7.96 o
  10   3   8        115.44        119.00         7.08 o
  -5   4   8        172.91        176.18         6.35 o
  -4   4   8        153.38        152.38         5.53 o
  -3   4   8          2.45          0.40         0.85 o
  -2   4   8         12.08         13.52         1.34 o
  -1   4   8        301.40        309.98         6.16 o
   0   4   8        627.83        637.32        10.27 o
   1   4   8        633.72        654.81        10.39 o
   2   4   8          2.51          3.25         0.90 o
   3   4   8          1.04         -0.61         0.61 o
   4   4   8       1420.86       1415.27        20.02 o
   5   4   8        799.81        795.22        15.23 o
   6   4   8          2.17         -0.23         1.01 o
   7   4   8          2.09          3.21         2.10 o
   8   4   8        129.70        124.55         4.48 o
   9   4   8        209.36        220.18         6.36 o
  10   4   8         29.37         36.69         4.38 o
  -5   5   8         54.87         52.06         6.47 o
  -4   5   8          3.68          5.68         1.71 o
  -3   5   8         20.03         20.28         1.58 o
  -2   5   8        114.81        111.63         3.28 o
  -1   5   8        437.61        427.01         9.11 o
   0   5   8        168.86        166.27         4.63 o
   1   5   8          0.62         -0.26         0.68 o
   2   5   8         29.10         30.59         1.68 o
   3   5   8        845.36        864.94        13.04 o
   4   5   8        162.11        176.48         4.66 o
   5   5   8        160.70        152.19         4.78 o
   6   5   8         60.66         66.11         5.68 o
   7   5   8         77.62         83.61         3.67 o
   8   5   8         98.78         90.81         3.95 o
   9   5   8        180.36        179.95         5.78 o
  10   5   8          2.62          3.26         1.52 o
  -5   6   8          0.50         -0.42         1.55 o
  -4   6   8          9.17         12.07         2.07 o
  -3   6   8        130.85        126.19         3.63 o
  -2   6   8        195.78        189.83         4.49 o
  -1   6   8        252.77        258.58         5.36 o
   0   6   8         88.17         68.49         2.48 o
   1   6   8          0.14         -0.60         0.64 o
   2   6   8        484.45        471.53         8.01 o
   3   6   8        248.36        258.78         9.87 o
   4   6   8         26.24         24.15         1.40 o
   5   6   8          5.50          4.78         1.31 o
   6   6   8        106.83        118.13         4.35 o
   7   6   8         40.58         41.73         2.86 o
   8   6   8        383.75        373.79         9.11 o
   9   6   8         95.59         90.23         4.21 o
  -4   7   8        116.56        114.47         5.07 o
  -3   7   8        262.10        263.72         5.66 o
  -2   7   8         77.47         82.28         2.92 o
  -1   7   8         31.61         31.81         4.45 o
   0   7   8          3.24          0.04         0.85 o
   1   7   8        283.91        281.00         5.58 o
   2   7   8        448.04        414.82         7.35 o
   3   7   8        260.21        266.05         5.28 o
   4   7   8        112.20        115.23         3.07 o
   5   7   8          2.68          2.80         3.21 o
   6   7   8        383.99        383.15         9.14 o
   7   7   8        354.23        373.34         9.14 o
   8   7   8        106.60        105.30         4.56 o
   9   7   8          2.00          2.61         1.52 o
  -4   8   8        137.72        140.83         6.33 o
  -3   8   8        158.93        154.52         4.21 o
  -2   8   8         35.35         32.22         2.44 o
  -1   8   8         74.27         70.25         2.79 o
   0   8   8        261.81        245.67         5.30 o
   1   8   8        498.95        469.63         8.29 o
   2   8   8         73.75         75.48         3.37 o
   3   8   8         79.54         76.61         3.33 o
   4   8   8        246.60        226.85         4.84 o
   5   8   8        246.54        243.16         6.84 o
   6   8   8        582.07        577.39        12.57 o
   7   8   8         52.89         63.79         3.69 o
   8   8   8          5.70          4.82         1.54 o
  -3   9   8        128.97        126.19         3.89 o
  -2   9   8         50.15         50.17         2.65 o
  -1   9   8        173.03        173.12         5.98 o
   0   9   8        247.09        236.50         5.30 o
   1   9   8        280.08        278.56         6.09 o
   2   9   8        171.59        168.53         4.28 o
   3   9   8        156.79        150.84         5.13 o
   4   9   8        138.21        133.89         3.76 o
   5   9   8        408.37        417.95        10.09 o
   6   9   8        336.56        341.39         8.90 o
   7   9   8         11.38         13.86         4.05 o
   8   9   8         22.86         18.65         2.37 o
  -2  10   8         54.50         53.57         2.85 o
  -1  10   8        205.54        206.72         5.12 o
   0  10   8        285.35        300.70         6.40 o
   1  10   8        308.52        295.93         6.28 o
   2  10   8         15.57         13.09         3.54 o
   3  10   8         45.27         41.31         4.89 o
   4  10   8        277.43        290.34         6.27 o
   5  10   8        321.47        316.69         9.22 o
   6  10   8         34.80         31.64         2.86 o
   0  11   8        138.09        142.11         4.29 o
   1  11   8          6.31          2.76         1.54 o
   2  11   8         16.41         20.38         1.93 o
   3  11   8        274.78        266.78         6.16 o
   4  11   8        139.43        131.10         9.45 o
   5  11   8         47.35         47.24         3.63 o
   0  -3   9         35.98         31.70         2.18 o
   1  -3   9        523.57        539.68        20.44 o
   2  -3   9        299.46        308.62         8.19 o
   3  -3   9         15.68         16.25         2.07 o
   4  -3   9          0.66          3.53         1.41 o
   5  -3   9         64.62         72.52         3.72 o
   6  -3   9        437.27        420.68        13.78 o
  -1  -2   9         72.90         68.49         3.09 o
   0  -2   9        288.86        290.43         6.23 o
   1  -2   9        316.35        316.85         6.49 o
   2  -2   9         37.15         38.49         3.76 o
   3  -2   9         35.54         34.19         2.98 o
   4  -2   9        149.87        148.09         4.90 o
   5  -2   9        271.75        271.38         6.98 o
   6  -2   9        285.19        300.29        10.61 o
   7  -2   9         44.39         51.68         4.38 o
  -2  -1   9         13.36         14.07         1.62 o
  -1  -1   9        225.51        231.09         5.46 o
   0  -1   9        374.94        385.18         7.40 o
   1  -1   9        226.00        218.84         4.95 o
   2  -1   9         59.18         64.78         2.55 o
   3  -1   9        290.68        285.57         5.66 o
   4  -1   9        442.78        453.55         7.82 o
   5  -1   9        162.80        157.32         4.93 o
   6  -1   9         68.26         64.53         4.47 o
   7  -1   9         21.68         24.49         3.07 o
   8  -1   9        131.44        128.59         6.42 o
  -3   0   9         13.40         14.62         1.67 o
  -2   0   9        319.07        312.00         6.61 o
  -1   0   9        434.21        433.42         8.08 o
   0   0   9        110.44        120.12         3.55 o
   1   0   9        101.69        103.69         3.20 o
   2   0   9        102.69        105.51         3.08 o
   3   0   9        245.18        261.01         8.75 o
   4   0   9        365.72        366.36         6.64 o
   5   0   9        188.51        186.37         4.15 o
   6   0   9         30.47         30.08         3.35 o
   9   0   9        264.23        267.98         9.59 o
  -3   1   9        192.47        185.97         4.80 o
  -2   1   9        291.78        291.57         6.47 o
  -1   1   9         52.78         55.17         2.51 o
   0   1   9         30.84         28.40         3.35 o
   1   1   9         48.56         46.92         2.24 o
   2   1   9        142.21        146.15         3.92 o
   3   1   9        519.69        546.51         9.05 o
   4   1   9        405.34        375.91        13.93 o
   5   1   9         20.99         22.30         2.47 o
   6   1   9         89.75         95.77         5.54 o
   7   1   9        262.63        255.76         6.51 o
   8   1   9        332.97        306.15        10.71 o
   9   1   9         58.79         66.76         4.75 o
  -4   2   9         26.99         29.60         2.96 o
  -3   2   9         38.61         40.71         2.32 o
  -2   2   9        156.12        155.25         5.50 o
  -1   2   9        266.12        264.48         5.65 o
   0   2   9         72.98         77.09         2.77 o
   1   2   9         36.04         44.43         5.51 o
   2   2   9        563.13        566.88         9.37 o
   3   2   9        489.65        466.17         7.95 o
   4   2   9         56.97         55.34         2.08 o
   5   2   9         61.77         64.23         3.09 o
   6   2   9        611.65        597.22        12.11 o
   7   2   9        213.14        216.99         5.96 o
   8   2   9         30.90         26.45         2.24 o
   9   2   9          0.93          2.51         1.77 o
  -4   3   9         19.99         18.14         2.46 o
  -3   3   9        252.43        257.24         7.60 o
  -2   3   9        240.86        236.24         5.34 o
  -1   3   9         58.46         61.63         2.66 o
   0   3   9         59.01         62.75         3.27 o
   1   3   9        169.80        161.17         3.95 o
   2   3   9        446.19        428.11         9.09 o
   3   3   9         38.12         39.28         1.90 o
   4   3   9          7.73         11.74         1.09 o
   5   3   9         86.64         81.79         3.49 o
   6   3   9        129.06        133.12         4.54 o
   7   3   9         54.88         57.04         3.49 o
   8   3   9         18.87         14.73         1.88 o
   9   3   9          1.29         -1.18         1.44 o
  -4   4   9        235.42        217.03         7.11 o
  -3   4   9        149.72        149.70         4.17 o
  -2   4   9         28.96         18.97         1.75 o
  -1   4   9          0.65         -0.70         0.89 o
   0   4   9        237.92        225.64         4.97 o
   1   4   9        497.16        504.19         8.66 o
   2   4   9         65.19         72.47         2.88 o
   3   4   9        256.13        228.19         5.37 o
   4   4   9         17.61         15.91         2.18 o
   5   4   9        357.94        357.13         8.36 o
   6   4   9        125.04        116.58         4.27 o
   7   4   9         93.10        100.43         4.11 o
   8   4   9         12.34         10.44         2.47 o
   9   4   9         63.96         62.25         3.61 o
  -4   5   9         51.89         55.23         4.07 o
  -3   5   9          0.40         -0.82         1.82 o
  -2   5   9         11.14          5.57         1.17 o
  -1   5   9        184.61        190.54         4.65 o
   0   5   9        372.66        362.40         9.15 o
   1   5   9         80.79         77.80         2.73 o
   2   5   9          0.31          2.56         1.50 o
   3   5   9         64.31         64.29         2.38 o
   4   5   9        469.68        471.90         7.95 o
   5   5   9        374.94        399.90         9.18 o
   6   5   9         80.40         77.11         3.61 o
   7   5   9         89.46         94.45         4.10 o
   8   5   9         57.47         62.08         3.61 o
   9   5   9        245.82        260.47         7.41 o
  -4   6   9          7.78          4.80         2.65 o
  -3   6   9         27.99         24.36         1.89 o
  -2   6   9         58.52         55.85         4.09 o
  -1   6   9        507.10        493.48         8.81 o
   0   6   9         99.17         93.11         3.13 o
   1   6   9         56.55         54.30         2.36 o
   2   6   9        382.28        394.97         7.20 o
   3   6   9        334.11        345.59         7.94 o
   4   6   9        284.08        262.03         5.20 o
   5   6   9        336.63        336.12        10.10 o
   6   6   9          1.01          2.07         1.32 o
   7   6   9         63.72         58.79         3.49 o
   8   6   9        187.18        197.09         6.30 o
   9   6   9        196.26        200.40         6.51 o
  -3   7   9        123.08        127.01         5.25 o
  -2   7   9        272.49        263.62         5.81 o
  -1   7   9        574.38        569.21         9.88 o
   0   7   9          3.89          4.89         1.14 o
   1   7   9         23.69         21.58         1.70 o
   2   7   9        397.84        373.53         7.00 o
   3   7   9        581.51        565.66        10.73 o
   4   7   9        370.12        367.37         6.91 o
   5   7   9         21.10         18.58         2.08 o
   6   7   9          1.19          0.14         1.86 o
   7   7   9        415.64        414.52        10.04 o
   8   7   9        284.25        291.34         8.09 o
   9   7   9        107.83        103.62         4.81 o
  -3   8   9        297.92        306.75         8.69 o
  -2   8   9        175.76        178.35         4.70 o
  -1   8   9         64.90         66.39         2.90 o
   0   8   9          8.87         10.11         1.39 o
   1   8   9        283.99        265.33         5.71 o
   2   8   9        491.59        491.40        10.11 o
   3   8   9        234.73        243.47         5.29 o
   4   8   9        149.89        138.92         4.97 o
   5   8   9         78.80         71.93         3.80 o
   6   8   9        217.88        217.68         6.79 o
   7   8   9        418.13        446.02        11.17 o
   8   8   9        139.02        143.93         6.19 o
  -2   9   9         46.29         40.59         2.45 o
  -1   9   9         79.94         69.81         3.10 o
   0   9   9        160.58        156.55         4.33 o
   1   9   9        199.83        202.58         4.91 o
   2   9   9        283.57        281.79         6.02 o
   3   9   9         55.92         51.82         3.81 o
   4   9   9         57.79         48.56         3.82 o
   5   9   9        180.52        173.89         6.06 o
   6   9   9        434.23        470.15        11.27 o
   7   9   9        127.25        128.43         5.39 o
  -1  10   9         28.16         18.09         2.12 o
   0  10   9        139.39        144.20         4.28 o
   1  10   9        197.31        191.64         5.73 o
   2  10   9         89.37         79.87         4.27 o
   3  10   9          1.49         -0.02         1.03 o
   4  10   9        117.28        115.09         4.94 o
   5  10   9        289.14        289.01         8.21 o
   6  10   9        125.22        130.27         5.49 o
   1  11   9         36.53         29.01         2.17 o
   2  11   9         10.24          9.90         2.47 o
   3  11   9         23.44         20.51         3.19 o
   4  11   9        100.94         95.47         4.75 o
   1  -2  10        175.17        179.46         6.10 o
   2  -2  10        409.15        420.17        10.16 o
   3  -2  10         54.14         56.81         3.54 o
   4  -2  10         14.23         12.35         3.12 o
   5  -2  10         47.14         53.07         4.84 o
   0  -1  10        194.63        203.50         6.00 o
   1  -1  10        278.99        294.33         6.33 o
   2  -1  10        161.70        150.84         4.15 o
   3  -1  10          0.12          1.30         1.25 o
   4  -1  10         83.73         85.32         6.61 o
   5  -1  10        163.07        160.06         7.54 o
   6  -1  10        192.78        202.52         8.66 o
   7  -1  10        112.57        103.63         6.24 o
  -1   0  10        116.27        121.62         3.91 o
   0   0  10        153.21        148.12         4.20 o
   1   0  10        130.89        119.69         3.72 o
   2   0  10         37.78         34.31         2.09 o
   3   0  10         37.40         34.46         2.53 o
   4   0  10        386.02        383.16         7.02 o
   7   0  10          0.09         -1.49         1.49 o
   8   0  10         31.23         28.59         3.35 o
  -2   1  10         57.25         58.67         3.00 o
  -1   1  10        252.00        249.49         8.64 o
   0   1  10         91.91         92.20         3.32 o
   1   1  10         62.41         63.05         3.39 o
   2   1  10         43.35         39.96         2.29 o
   3   1  10        134.03        129.44         3.63 o
   4   1  10        345.74        348.06         6.58 o
   5   1  10         99.80         90.01         3.78 o
   6   1  10          1.68         -0.70         1.12 o
   7   1  10          7.09          5.96         2.14 o
   8   1  10        149.54        139.11         7.17 o
  -2   2  10        217.81        218.00         5.35 o
  -1   2  10        175.70        180.92         6.08 o
   0   2  10          0.32         -0.56         0.94 o
   1   2  10          3.92          9.00         1.63 o
   2   2  10         14.43         15.48         1.48 o
   3   2  10        249.08        259.48         5.42 o
   4   2  10        124.78        117.70         3.33 o
   5   2  10          0.36         -1.05         1.05 o
   6   2  10         21.43         23.06         3.63 o
   7   2  10        132.13        121.99         4.54 o
   8   2  10        103.57        116.48         6.33 o
   9   2  10         30.77         32.96         3.82 o
  -3   3  10         46.61         51.79         3.98 o
  -2   3  10         53.08         47.18         2.74 o
  -1   3  10         63.37         60.24         2.83 o
   0   3  10         15.54         13.41         1.56 o
   1   3  10          3.91          2.55         1.13 o
   2   3  10        124.67        130.59         3.65 o
   3   3  10        424.77        420.33        10.84 o
   4   3  10          7.16          6.63         1.51 o
   5   3  10         21.18         20.13         2.07 o
   6   3  10        247.11        252.70         6.85 o
   7   3  10        251.35        258.95         7.11 o
   8   3  10        116.95        119.95         4.71 o
   9   3  10          4.28          2.39         1.52 o
  -3   4  10         56.05         58.06         4.08 o
  -2   4  10        200.17        195.57         4.99 o
  -1   4  10         31.39         22.15         1.87 o
   0   4  10         22.81         23.28         2.68 o
   1   4  10        444.14        458.32         8.33 o
   2   4  10        425.12        430.93         7.89 o
   3   4  10         23.52         22.04         1.59 o
   4   4  10         20.17         24.44         2.27 o
   5   4  10        349.82        345.08         8.43 o
   6   4  10        242.54        255.05         7.01 o
   7   4  10        152.88        169.77         5.60 o
   8   4  10         32.89         35.07         2.86 o
   9   4  10          0.11         -0.09         1.38 o
  -3   5  10        231.92        246.51         9.08 o
  -2   5  10         45.72         45.17         2.56 o
  -1   5  10         14.42          7.78         1.47 o
   0   5  10        616.82        618.97        12.85 o
   1   5  10        557.08        558.16         9.73 o
   2   5  10         16.73         16.48         1.54 o
   3   5  10         92.80         93.64         4.49 o
   4   5  10        151.24        152.17         7.22 o
   5   5  10        119.58        122.41         6.24 o
   6   5  10        167.56        177.82         5.78 o
   7   5  10        122.26        121.23         4.80 o
   8   5  10         29.07         27.43         3.21 o
   9   5  10        100.55         96.57         4.66 o
  -3   6  10         11.86         12.75         2.75 o
  -2   6  10         21.80         18.89         1.99 o
  -1   6  10         89.39         89.45         3.41 o
   0   6  10        451.80        455.11         8.47 o
   1   6  10         95.97         96.98         3.56 o
   2   6  10        252.15        261.49         5.63 o
   3   6  10        106.11         96.20         3.17 o
   4   6  10         29.52         29.51         4.14 o
   5   6  10        613.22        659.40        13.85 o
   6   6  10        323.81        310.29         8.24 o
   7   6  10         72.47         73.49         4.00 o
   8   6  10        128.46        135.95         5.40 o
  -2   7  10        182.10        191.74         5.04 o
  -1   7  10        154.67        161.58         4.53 o
   0   7  10        313.73        309.22         6.50 o
   1   7  10         58.67         61.07         3.47 o
   2   7  10         74.73         72.21         3.54 o
   3   7  10        300.10        304.36         6.57 o
   4   7  10        745.38        760.06        15.52 o
   5   7  10        368.29        384.03        14.67 o
   6   7  10          0.83          1.58         1.51 o
   7   7  10         98.40         99.43         5.12 o
   8   7  10        177.00        178.28         6.38 o
  -2   8  10        248.15        251.13         5.95 o
  -1   8  10        122.35        112.34         3.80 o
   0   8  10        100.24        103.20         8.47 o
   1   8  10          7.02          8.12         1.34 o
   2   8  10        156.84        157.09         4.83 o
   3   8  10        469.09        445.01        10.30 o
   4   8  10        207.63        200.87         6.32 o
   5   8  10         12.59         12.23         2.98 o
   6   8  10          0.07         -1.44         1.44 o
   7   8  10        138.01        143.85         5.69 o
  -1   9  10         37.21         37.05         2.49 o
   0   9  10         15.81         13.41         1.68 o
   1   9  10          9.26          9.72         1.44 o
   2   9  10        148.20        141.92         4.87 o
   3   9  10        174.23        168.05         5.85 o
   4   9  10         16.14         16.13         2.84 o
   5   9  10          1.20         -1.30         1.30 o
   6   9  10         70.94         72.23         4.23 o
   7   9  10        204.01        214.25         7.68 o
   0  10  10          5.19          3.09         1.36 o
   1  10  10        152.66        147.79         4.44 o
   2  10  10        149.26        150.04         8.40 o
   3  10  10          0.26          0.52         1.41 o
   4  10  10          0.18         -1.22         1.22 o
   5  10  10         84.51         81.95         4.45 o
   1   0  11        179.68        183.41         4.93 o
   2   0  11        151.99        148.00         4.33 o
   3   0  11         12.36          9.16         1.45 o
   4   0  11          0.75          3.72         1.96 o
   5   0  11         96.81        112.57         6.42 o
   6   0  11        129.82        125.98         6.89 o
   0   1  11        135.98        140.83         6.44 o
   1   1  11        102.53         99.49         3.57 o
   2   1  11          2.28          1.74         2.79 o
   3   1  11          0.70         -1.03         1.03 o
   4   1  11        176.82        186.66         8.10 o
   5   1  11        355.61        353.75         8.71 o
   6   1  11         28.89         29.42         3.91 o
   7   1  11          0.35          1.96         2.23 o
   0   2  11        125.06        114.11         7.31 o
   1   2  11          9.26          7.64         1.41 o
   2   2  11          8.86          7.04         1.51 o
   3   2  11        218.61        220.57         5.19 o
   4   2  11        330.21        350.30         8.62 o
   5   2  11         71.37         73.67         3.88 o
   6   2  11          5.83          4.53         2.56 o
   7   2  11         16.04         13.50         3.07 o
  -1   3  11        273.87        276.85         8.57 o
   0   3  11         81.72         78.66         3.33 o
   1   3  11          3.51          1.26         1.25 o
   2   3  11         70.16         76.70         3.11 o
   3   3  11        294.26        298.72         6.24 o
   4   3  11        147.56        150.38         5.91 o
   5   3  11         37.96         35.58         2.76 o
   6   3  11         46.48         48.53         3.45 o
   7   3  11        103.25        106.74         4.63 o
   8   3  11        173.23        181.49         6.05 o
  -1   4  11         94.66         91.50         3.61 o
   0   4  11          4.57          4.00         1.34 o
   1   4  11         68.20         68.24         3.10 o
   2   4  11        259.14        254.43         5.71 o
   3   4  11        244.60        252.29        19.65 o
   4   4  11         80.50         85.00         4.05 o
   5   4  11         24.67         23.11         2.37 o
   6   4  11        198.61        197.55         6.29 o
   7   4  11        342.07        349.59         8.95 o
   8   4  11        174.75        176.93         6.29 o
  -1   5  11          9.00          8.75         1.49 o
   0   5  11        139.01        140.22         4.30 o
   1   5  11        475.08        474.38        11.71 o
   2   5  11        169.87        174.92         4.61 o
   3   5  11        116.93        117.07         4.70 o
   4   5  11        104.70        103.08         4.50 o
   5   5  11        158.49        160.99         5.63 o
   6   5  11        547.50        582.21        12.80 o
   7   5  11        155.89        169.86         5.96 o
   8   5  11         71.21         68.36         4.05 o
  -1   6  11         37.52         38.21         2.69 o
   0   6  11        161.06        160.70         6.57 o
   1   6  11        253.02        264.70         7.26 o
   2   6  11        222.83        227.84         5.37 o
   3   6  11        149.80        148.72         5.29 o
   4   6  11         35.92         35.33         2.86 o
   5   6  11        130.13        126.50         5.09 o
   6   6  11        258.31        276.46         9.17 o
   7   6  11         15.20         16.34         2.51 o
   8   6  11         62.64         52.63         3.82 o
  -1   7  11         32.27         36.41         5.84 o
   0   7  11        150.25        156.27         4.57 o
   1   7  11        171.94        184.53        12.99 o
   2   7  11         40.49         38.90         2.47 o
   3   7  11         15.43         16.04         2.89 o
   4   7  11         33.25         31.95         2.76 o
   5   7  11        106.83        108.92         4.75 o
   6   7  11        130.65        128.06         8.94 o
   7   7  11          4.37          5.73         1.91 o
   0   8  11         67.48         70.81         3.25 o
   1   8  11         14.93         17.65         1.81 o
   2   8  11          0.22          0.03         1.08 o
   3   8  11         70.83         65.60         3.88 o
   4   8  11        192.98        197.12         6.49 o
   5   8  11        171.22        171.36         6.15 o
   6   8  11          9.50          7.74         3.49 o
   1   9  11          0.04         -0.43         1.15 o
   2   9  11          2.25          1.96         1.54 o
   3   9  11        314.93        312.35        14.29 o
   4   9  11        175.99        176.25         6.18 o
   5   9  11          3.48          2.56         1.65 o
   3   2  12          3.36          4.66         2.47 o
   4   2  12        142.83        143.29         6.24 o
   5   2  12        265.13        277.04         7.76 o
   2   3  12         13.90         14.40         1.79 o
   3   3  12        131.18        130.80         5.23 o
   4   3  12        355.17        367.01        15.36 o
   5   3  12        217.67        229.05         6.98 o
   6   3  12         34.44         35.00         3.03 o
   1   4  12         10.43         13.39         1.81 o
   2   4  12        168.81        173.44         4.92 o
   3   4  12        193.53        208.81         6.68 o
   4   4  12        233.33        236.84        20.44 o
   5   4  12         43.50         42.70         3.91 o
   6   4  12          8.39          8.16         2.10 o
   1   5  12        153.29        158.10         4.71 o
   2   5  12         84.84         84.82         4.35 o
   3   5  12         66.69         71.54         4.14 o
   4   5  12         87.23         90.39         7.64 o
   5   5  12          3.01          5.50         1.74 o
   6   5  12         82.31         95.68         4.70 o
   1   6  12         76.66         78.89         3.58 o
   2   6  12        127.02        139.29         5.63 o
   3   6  12         62.76         57.99         3.82 o
   4   6  12          2.75          0.92         3.17 o
   5   6  12         28.65         28.62         2.79 o
   6   6  12        162.91        171.70         6.22 o
   2   7  12        112.01        106.05        18.72 o
   3   7  12          4.51          2.77         1.72 o
   4   7  12         29.12         23.54         2.55 o
   5   7  12         65.88         65.39         4.08 o
   6   7  12        108.75        113.80         5.19 o
   3   8  12         12.48          7.11         1.96 o
   4   8  12         41.64         33.61         3.09 o
                                                
