# Supplementary material for: trans-Tetra­carbonyl­bis­(tri­phenyl­phosphane-κP)molybdenum(0)
Source: Acta Crystallogr Sect E Struct Rep Online. 2014 Jan 11;70(Pt 2):m36. doi: 10.1107/S1600536814000300 (PMC3998249; doi:10.1107/S1600536814000300)
Supplement: Supplementary file 3 [file e-70-00m36-Isup3.cml]

<?xml version="1.0" encoding="UTF-8" ?>
<!DOCTYPE CDXML SYSTEM "http://www.cambridgesoft.com/xml/cdxml.dtd" >
<CDXML
 CreationProgram="ChemDraw 13.0.2.3020"
 Name="Untitled Document-5"
 BoundingBox="298.57 196.59 391.37 268.81"
 WindowPosition="0 0"
 WindowSize="0 0"
 FractionalWidths="no"
 InterpretChemically="no"
 ShowAtomQuery="yes"
 ShowAtomStereo="no"
 ShowAtomEnhancedStereo="yes"
 ShowAtomNumber="no"
 ShowResidueID="no"
 ShowBondQuery="yes"
 ShowBondRxn="yes"
 ShowBondStereo="no"
 ShowTerminalCarbonLabels="no"
 ShowNonTerminalCarbonLabels="no"
 HideImplicitHydrogens="no"
 LabelFont="47136"
 LabelSize="14"
 LabelFace="97"
 CaptionFont="47136"
 CaptionSize="14"
 CaptionFace="1"
 HashSpacing="2.70"
 MarginWidth="2"
 LineWidth="1.80"
 BoldWidth="2.52"
 BondLength="30"
 BondSpacing="12"
 ChainAngle="120"
 LabelJustification="Auto"
 CaptionJustification="Left"
 AminoAcidTermini="HOH"
 ShowSequenceTermini="yes"
 ShowSequenceBonds="yes"
 ResidueWrapCount="40"
 ResidueBlockCount="10"
 ResidueZigZag="yes"
 NumberResidueBlocks="no"
 PrintMargins="36 36 36 36"
 MacPrintInfo="00030000012001200000000009340C04FFD2FFD209620C320365052803FC00020000004800480000000002D80228000100000064000000010003030300000001270F000100010000000000000000000000006800001901900000000000200000000000000000000000000000000000000000000000000000"
 ChemPropName=""
 ChemPropFormula="Chemical Formula: "
 ChemPropExactMass="Exact Mass: "
 ChemPropMolWt="Molecular Weight: "
 ChemPropMOverZ="m/z: "
 ChemPropAnalysis="Elemental Analysis: "
 ChemPropBoilingPt="Boiling Point: "
 ChemPropMeltingPt="Melting Point: "
 ChemPropCritTemp="Critical Temp: "
 ChemPropCritPres="Critical Pres: "
 ChemPropCritVol="Critical Vol: "
 ChemPropGibbs="Gibbs Energy: "
 ChemPropLogP="Log P: "
 ChemPropMR="MR: "
 ChemPropHenry="Henry&apos;s Law: "
 ChemPropEForm="Heat of Form: "
 ChemProptPSA="tPSA: "
 color="0"
 bgcolor="1"
><colortable>
<color r="1" g="1" b="1"/>
<color r="0" g="0" b="0"/>
<color r="1" g="0" b="0"/>
<color r="1" g="1" b="0"/>
<color r="0" g="1" b="0"/>
<color r="0" g="1" b="1"/>
<color r="0" g="0" b="1"/>
<color r="1" g="0" b="1"/>
</colortable><fonttable>
<font id="47136" charset="x-mac-roman" name="Arial"/>
</fonttable><page
 id="12682"
 BoundingBox="0 0 720 540"
 HeaderPosition="36"
 FooterPosition="36"
 PrintTrimMarks="yes"
 HeightPages="1"
 WidthPages="1"
><fragment
 id="159"
 BoundingBox="298.57 196.59 391.37 268.81"
 Z="422"
><n
 id="152"
 p="345.61 232"
 Z="423"
 Element="42"
 NumHydrogens="0"
 NeedsClean="yes"
 AS="N"
><t
 p="345.61 237.01"
 BoundingBox="335.50 225.34 355.71 237.16"
 LabelJustification="Center"
 Justification="Center"
 LabelAlignment="Center"
><s font="47136" size="14" color="0" face="97">Mo</s></t></n><n
 id="154"
 p="315.21 245.93"
 Z="424"
 NodeType="Fragment"
 NeedsClean="yes"
 AS="N"
><fragment
 id="12683"
><n
 id="12684"
 p="315.21 245.93"
 NumHydrogens="0"
/><n
 id="12685"
 p="287.94 258.43"
 Element="8"
 NumHydrogens="0"
/><n
 id="12686"
 p="342.48 233.43"
 NodeType="ExternalConnectionPoint"
/><b
 id="12687"
 B="12684"
 E="12685"
 Order="2"
/><b
 id="12688"
 B="12686"
 E="12684"
 Order="dative"
/></fragment><t
 p="319.57 250.94"
 BoundingBox="298.57 239.10 319.57 251.09"
 LabelJustification="Right"
 Justification="Right"
 LabelAlignment="Right"
><s font="47136" size="14" color="0" face="97">CO</s></t></n><n
 id="139"
 p="317.81 220.73"
 Z="426"
 NodeType="Fragment"
 NeedsClean="yes"
 AS="N"
><fragment
 id="12690"
><n
 id="12691"
 p="317.81 220.73"
 NumHydrogens="0"
/><n
 id="12692"
 p="290 209.45"
 Element="8"
 NumHydrogens="0"
/><n
 id="12693"
 p="345.61 232"
 NodeType="ExternalConnectionPoint"
/><b
 id="12694"
 B="12691"
 E="12692"
 Order="2"
/><b
 id="12695"
 B="12693"
 E="12691"
 Order="dative"
/></fragment><t
 p="322.17 225.74"
 BoundingBox="301.17 213.90 322.17 225.89"
 LabelJustification="Right"
 Justification="Right"
 LabelAlignment="Right"
><s font="47136" size="14" color="0" face="97">CO</s></t></n><n
 id="157"
 p="373.41 220.73"
 Z="428"
 NodeType="Fragment"
 NeedsClean="yes"
 AS="N"
><fragment
 id="12697"
><n
 id="12698"
 p="373.41 220.73"
 NumHydrogens="0"
/><n
 id="12699"
 p="401.21 209.45"
 Element="8"
 NumHydrogens="0"
/><n
 id="12700"
 p="345.61 232"
 NodeType="ExternalConnectionPoint"
/><b
 id="12701"
 B="12698"
 E="12699"
 Order="2"
/><b
 id="12702"
 B="12700"
 E="12698"
 Order="dative"
/></fragment><t
 p="369.04 225.74"
 BoundingBox="369.04 213.90 390.04 225.89"
 LabelJustification="Left"
 LabelAlignment="Left"
><s font="47136" size="14" color="0" face="97">CO</s></t></n><n
 id="141"
 p="374.74 245.93"
 Z="430"
 NodeType="Fragment"
 NeedsClean="yes"
 AS="N"
><fragment
 id="12704"
><n
 id="12705"
 p="374.74 245.93"
 NumHydrogens="0"
/><n
 id="12706"
 p="401.80 258.88"
 Element="8"
 NumHydrogens="0"
/><n
 id="12707"
 p="347.68 232.99"
 NodeType="ExternalConnectionPoint"
/><b
 id="12708"
 B="12705"
 E="12706"
 Order="2"
/><b
 id="12709"
 B="12707"
 E="12705"
 Order="dative"
/></fragment><t
 p="370.37 250.94"
 BoundingBox="370.37 239.10 391.37 251.09"
 LabelJustification="Left"
 LabelAlignment="Left"
><s font="47136" size="14" color="0" face="97">CO</s></t></n><n
 id="142"
 p="345.61 203.25"
 Z="432"
 Warning="An atom in this label has an invalid valence."
 NodeType="Unspecified"
 NeedsClean="yes"
 AS="N"
><fragment
 id="12711"
><n
 id="12712"
 p="345.61 203.25"
 Element="15"
 NumHydrogens="0"
/><n
 id="12713"
 p="319.63 218.25"
/><n
 id="12714"
 p="293.65 203.25"
/><n
 id="12715"
 p="267.67 218.25"
/><n
 id="12716"
 p="267.67 248.25"
/><n
 id="12717"
 p="293.65 263.25"
/><n
 id="12718"
 p="319.63 248.25"
/><n
 id="12719"
 p="371.59 218.25"
/><n
 id="12720"
 p="371.59 248.25"
/><n
 id="12721"
 p="397.57 263.25"
/><n
 id="12722"
 p="423.55 248.25"
/><n
 id="12723"
 p="423.55 218.25"
/><n
 id="12724"
 p="397.57 203.25"
/><n
 id="12725"
 p="345.61 173.25"
/><n
 id="12726"
 p="371.59 158.25"
/><n
 id="12727"
 p="371.59 128.25"
/><n
 id="12728"
 p="345.61 113.25"
/><n
 id="12729"
 p="319.63 128.25"
/><n
 id="12730"
 p="319.63 158.25"
/><n
 id="12731"
 p="345.61 233.25"
 NodeType="ExternalConnectionPoint"
/><b
 id="12732"
 B="12729"
 E="12730"
 Order="2"
/><b
 id="12733"
 B="12728"
 E="12729"
/><b
 id="12734"
 B="12727"
 E="12728"
 Order="2"
/><b
 id="12735"
 B="12726"
 E="12727"
/><b
 id="12736"
 B="12725"
 E="12730"
/><b
 id="12737"
 B="12725"
 E="12726"
 Order="2"
/><b
 id="12738"
 B="12723"
 E="12724"
 Order="2"
/><b
 id="12739"
 B="12722"
 E="12723"
/><b
 id="12740"
 B="12721"
 E="12722"
 Order="2"
/><b
 id="12741"
 B="12720"
 E="12721"
/><b
 id="12742"
 B="12719"
 E="12724"
/><b
 id="12743"
 B="12719"
 E="12720"
 Order="2"
/><b
 id="12744"
 B="12717"
 E="12718"
 Order="2"
/><b
 id="12745"
 B="12716"
 E="12717"
/><b
 id="12746"
 B="12715"
 E="12716"
 Order="2"
/><b
 id="12747"
 B="12714"
 E="12715"
/><b
 id="12748"
 B="12713"
 E="12718"
/><b
 id="12749"
 B="12713"
 E="12714"
 Order="2"
/><b
 id="12750"
 B="12712"
 E="12725"
/><b
 id="12751"
 B="12712"
 E="12719"
/><b
 id="12752"
 B="12712"
 E="12713"
/><b
 id="12753"
 B="12731"
 E="12712"
/></fragment><t
 p="341.77 208.26"
 BoundingBox="341.77 196.59 374.84 211.31"
 LabelJustification="Left"
 LabelAlignment="Left"
><s font="47136" size="14" color="0" face="97">PPh3</s></t></n><n
 id="143"
 p="345.61 260.75"
 Z="434"
 Warning="An atom in this label has an invalid valence."
 NodeType="Unspecified"
 NeedsClean="yes"
 AS="N"
><fragment
 id="12755"
><n
 id="12756"
 p="345.61 260.75"
 Element="15"
 NumHydrogens="0"
/><n
 id="12757"
 p="371.59 245.75"
/><n
 id="12758"
 p="397.57 260.75"
/><n
 id="12759"
 p="423.55 245.75"
/><n
 id="12760"
 p="423.55 215.75"
/><n
 id="12761"
 p="397.57 200.75"
/><n
 id="12762"
 p="371.59 215.75"
/><n
 id="12763"
 p="319.63 245.75"
/><n
 id="12764"
 p="319.63 215.75"
/><n
 id="12765"
 p="293.65 200.75"
/><n
 id="12766"
 p="267.67 215.75"
/><n
 id="12767"
 p="267.67 245.75"
/><n
 id="12768"
 p="293.65 260.75"
/><n
 id="12769"
 p="345.61 290.75"
/><n
 id="12770"
 p="319.63 305.75"
/><n
 id="12771"
 p="319.63 335.75"
/><n
 id="12772"
 p="345.61 350.75"
/><n
 id="12773"
 p="371.59 335.75"
/><n
 id="12774"
 p="371.59 305.75"
/><n
 id="12775"
 p="345.61 230.75"
 NodeType="ExternalConnectionPoint"
/><b
 id="12776"
 B="12773"
 E="12774"
 Order="2"
/><b
 id="12777"
 B="12772"
 E="12773"
/><b
 id="12778"
 B="12771"
 E="12772"
 Order="2"
/><b
 id="12779"
 B="12770"
 E="12771"
/><b
 id="12780"
 B="12769"
 E="12774"
/><b
 id="12781"
 B="12769"
 E="12770"
 Order="2"
/><b
 id="12782"
 B="12767"
 E="12768"
 Order="2"
/><b
 id="12783"
 B="12766"
 E="12767"
/><b
 id="12784"
 B="12765"
 E="12766"
 Order="2"
/><b
 id="12785"
 B="12764"
 E="12765"
/><b
 id="12786"
 B="12763"
 E="12768"
/><b
 id="12787"
 B="12763"
 E="12764"
 Order="2"
/><b
 id="12788"
 B="12761"
 E="12762"
 Order="2"
/><b
 id="12789"
 B="12760"
 E="12761"
/><b
 id="12790"
 B="12759"
 E="12760"
 Order="2"
/><b
 id="12791"
 B="12758"
 E="12759"
/><b
 id="12792"
 B="12757"
 E="12762"
/><b
 id="12793"
 B="12757"
 E="12758"
 Order="2"
/><b
 id="12794"
 B="12756"
 E="12769"
/><b
 id="12795"
 B="12756"
 E="12763"
/><b
 id="12796"
 B="12756"
 E="12757"
/><b
 id="12797"
 B="12775"
 E="12756"
/></fragment><t
 p="341.77 265.76"
 BoundingBox="341.77 254.10 374.84 268.81"
 LabelJustification="Left"
 LabelAlignment="Left"
><s font="47136" size="14" color="0" face="97">PPh3</s></t></n><b
 id="164"
 Z="425"
 B="152"
 E="154"
 Display="WedgeBegin"
 BS="N"
/><b
 id="163"
 Z="427"
 B="152"
 E="139"
 Display="WedgedHashBegin"
 BS="N"
/><b
 id="145"
 Z="429"
 B="152"
 E="157"
 Display="WedgedHashBegin"
 BS="N"
/><b
 id="162"
 Z="431"
 B="152"
 E="141"
 Display="WedgeBegin"
 BS="N"
/><b
 id="148"
 Z="433"
 B="152"
 E="142"
 BS="N"
/><b
 id="165"
 Z="435"
 B="152"
 E="143"
 BS="N"
/></fragment></page></CDXML>
